# Supplementary material for: LeadMine: a grammar and dictionary driven approach to entity recognition
Source: J Cheminform. 2015 Jan 19;7(Suppl 1):S5. doi: 10.1186/1758-2946-7-S1-S5 (PMC4331695; doi:10.1186/1758-2946-7-S1-S5)
Supplement: Additional file 1 — The output of LeadMine, in CHEMDNER chemical entity mention annotation format, which was used to produce Figure 4. [file 1758-2946-7-S1-S5-S1.zip]

Archive with 6 entries (6 files):
- FullSystem.txt
- NoAbbreviationDetection.txt
- NoEntityModification.txt
- NoRemovalOfNonEntityAbbreviations.txt
- NoSpellingCorrection.txt
- NoWhitelist.txt
