# Supplementary material for: LeadMine: a grammar and dictionary driven approach to entity recognition
Source: J Cheminform. 2015 Jan 19;7(Suppl 1):S5. doi: 10.1186/1758-2946-7-S1-S5 (PMC4331695; doi:10.1186/1758-2946-7-S1-S5)
Supplement: Additional file 2 — The output of LeadMine, in CHEMDNER chemical entity mention annotation format, which was used to produce Figure 6. [file 1758-2946-7-S1-S5-S2.zip]

Archive with 7 entries (7 files):
- nowhitelistjochem.txt
- nowhitelistjochemfiltered.txt
- nowhitelistnopubchem.txt
- nowhitelistpubchemandjochemfiltered.txt
- nowhitelistpubchemci.txt
- nowhitelistpubchemcs.txt
- nowhitelistpubchemfiltered.txt
