# Supplementary material for: LeadMine: a grammar and dictionary driven approach to entity recognition
Source: J Cheminform. 2015 Jan 19;7(Suppl 1):S5. doi: 10.1186/1758-2946-7-S1-S5 (PMC4331695; doi:10.1186/1758-2946-7-S1-S5)
Supplement: Additional file 2 — The output of LeadMine, in CHEMDNER chemical entity mention annotation format, which was used to produce Figure 6. [file 1758-2946-7-S1-S5-S2.zip › nowhitelistjochem.txt]

23887075	A:1496:1500	1	1
23887075	A:2530:2552	2	1
23964783	A:603:630	1	1
23964783	A:632:635	2	1
23964783	A:708:711	3	1
23964783	A:1447:1454	4	1
23793158	A:212:227	1	1
23793158	A:303:306	2	1
23793158	A:310:313	3	1
23793158	A:398:402	4	1
23793158	A:406:410	5	1
23793158	A:428:431	6	1
23793158	A:435:438	7	1
23793158	A:456:466	8	1
23793158	A:524:531	9	1
23793158	A:555:558	10	1
23793158	A:611:615	11	1
23793158	A:869:872	12	1
23793158	A:1281:1283	13	1
23793158	A:1285:1287	14	1
23793158	A:1298:1300	15	1
23208951	T:28:31	1	1
23208951	A:94:113	2	1
23208951	A:115:118	3	1
23208951	A:243:246	4	1
23208951	A:347:350	5	1
23208951	A:485:488	6	1
23208951	A:670:673	7	1
23208951	A:703:708	8	1
23208951	A:761:764	9	1
23208951	A:820:823	10	1
23208951	A:1154:1157	11	1
23208951	A:1301:1304	12	1
23208951	A:1369:1372	13	1
23886572	T:0:9	1	1
23886572	A:235:244	2	1
23886572	A:249:258	3	1
23886572	A:489:498	4	1
23886572	A:500:509	5	1
23886572	A:514:523	6	1
23886572	A:529:538	7	1
23886572	A:632:641	8	1
23886572	A:646:655	9	1
23886572	A:712:721	10	1
23886572	A:789:798	11	1
23886572	A:919:928	12	1
23886572	A:934:943	13	1
23886572	A:1043:1052	14	1
23886572	A:1190:1199	15	1
23886572	A:1349:1358	16	1
23907535	A:730:732	1	1
23323548	A:667:684	1	1
23323548	A:686:691	2	1
23323548	A:697:713	3	1
23798429	T:108:118	1	1
23798429	A:846:856	2	1
23798429	A:875:882	3	1
23798429	A:952:959	4	1
23798429	A:984:991	5	1
23798429	A:1010:1020	6	1
23798429	A:1393:1398	7	1
23798429	A:1526:1536	8	1
23966462	A:758:785	1	1
23966462	A:845:856	2	1
23867530	T:34:43	1	1
23867530	A:213:222	2	1
23867530	A:242:246	3	1
23867530	A:549:558	4	1
23867530	A:660:670	5	1
23867530	A:672:687	6	1
23867530	A:689:713	7	1
23867530	A:733:741	8	1
23867530	A:743:750	9	1
23867530	A:755:764	10	1
23867530	A:782:789	11	1
23867530	A:852:863	12	1
23867530	A:937:946	13	1
23917724	A:1029:1058	1	1
23173962	A:212:223	1	1
23173962	A:250:262	2	1
22580612	A:0:5	1	1
22580612	A:384:407	2	1
22580612	A:444:452	3	1
22580612	A:572:591	4	1
23741072	A:1383:1387	1	1
23670090	T:40:49	1	1
23670090	T:85:95	2	1
23670090	A:86:95	3	1
23670090	A:153:163	4	1
23670090	A:220:229	5	1
23670090	A:380:387	6	1
23670090	A:389:398	7	1
23670090	A:432:441	8	1
23670090	A:449:458	9	1
23670090	A:540:549	10	1
23670090	A:625:635	11	1
23670090	A:735:745	12	1
23670090	A:779:788	13	1
23670090	A:1038:1047	14	1
23670090	A:1152:1161	15	1
23670090	A:1326:1335	16	1
23670090	A:1473:1482	17	1
23832115	T:41:50	1	1
23832115	A:28:37	2	1
23832115	A:39:41	3	1
23832115	A:364:366	4	1
23832115	A:416:418	5	1
23832115	A:875:877	6	1
23832115	A:1311:1318	7	1
23414099	T:35:39	1	1
23414099	T:58:69	2	1
23414099	T:78:85	3	1
23414099	A:42:46	4	1
23414099	A:92:103	5	1
23414099	A:113:120	6	1
23414099	A:214:225	7	1
23414099	A:266:289	8	1
23414099	A:357:368	9	1
23707995	T:73:84	1	1
23707995	A:415:426	2	1
23707995	A:555:566	3	1
23863549	A:152:158	1	1
23863549	A:204:210	2	1
23863549	A:333:341	3	1
23863549	A:568:574	4	1
23863549	A:579:587	5	1
23827702	A:218:221	1	1
23411282	A:147:155	1	1
23820275	A:421:467	1	1
23820275	A:469:475	2	1
23820275	A:541:553	3	1
23820275	A:1146:1152	4	1
23820275	A:1443:1455	5	1
23574406	T:0:15	1	1
23574406	T:74:82	2	1
23574406	A:0:15	3	1
23574406	A:17:21	4	1
23574406	A:85:93	5	1
23574406	A:95:97	6	1
23574406	A:126:128	7	1
23574406	A:151:155	8	1
23574406	A:296:300	9	1
23574406	A:328:345	10	1
23574406	A:412:414	11	1
23574406	A:582:584	12	1
23574406	A:650:652	13	1
23574406	A:736:740	14	1
23574406	A:749:751	15	1
23574406	A:806:808	16	1
23574406	A:852:854	17	1
23574406	A:970:972	18	1
23574406	A:1035:1039	19	1
23574406	A:1068:1070	20	1
23574406	A:1162:1164	21	1
23574406	A:1225:1229	22	1
23574406	A:1341:1343	23	1
23574406	A:1418:1420	24	1
23574406	A:1448:1452	25	1
23574406	A:1461:1463	26	1
23574406	A:1607:1609	27	1
23574406	A:1645:1647	28	1
23574406	A:1701:1703	29	1
23574406	A:1747:1751	30	1
23574406	A:1769:1771	31	1
23955681	T:31:38	1	1
23955681	T:59:66	2	1
23955681	T:83:91	3	1
23955681	A:33:37	4	1
23955681	A:98:105	5	1
23955681	A:163:171	6	1
23955681	A:243:250	7	1
23955681	A:255:257	8	1
23955681	A:258:260	9	1
23955681	A:489:497	10	1
23122103	A:565:585	1	1
23122103	A:589:611	2	1
23122103	A:619:638	3	1
23122103	A:726:745	4	1
23122103	A:752:767	5	1
23903840	A:194:203	1	1
23839667	A:1014:1019	1	1
23459109	T:58:69	1	1
23459109	A:107:118	2	1
23459109	A:120:123	3	1
23459109	A:272:275	4	1
23459109	A:560:563	5	1
23459109	A:743:746	6	1
23459109	A:1098:1104	7	1
23459109	A:1105:1113	8	1
23459109	A:1119:1125	9	1
23459109	A:1197:1200	10	1
23459109	A:1232:1235	11	1
23459109	A:1368:1371	12	1
23459109	A:1599:1602	13	1
23385092	T:4:12	1	1
23385092	T:36:51	2	1
23385092	T:56:68	3	1
23385092	A:0:5	4	1
23385092	A:151:165	5	1
23385092	A:170:181	6	1
23385092	A:217:225	7	1
23385092	A:234:239	8	1
23385092	A:640:643	9	1
23385092	A:651:672	10	1
23385092	A:688:696	11	1
23385092	A:710:718	12	1
23597321	A:524:526	1	1
23597321	A:567:570	2	1
23597321	A:571:574	3	1
23597321	A:576:579	4	1
23597321	A:580:583	5	1
23597321	A:585:587	6	1
23597321	A:595:598	7	1
23597321	A:599:602	8	1
23597321	A:618:621	9	1
23597321	A:622:625	10	1
23597321	A:630:633	11	1
23597321	A:634:637	12	1
23597321	A:649:652	13	1
23597321	A:653:656	14	1
23597321	A:661:664	15	1
23597321	A:665:668	16	1
23597321	A:783:786	17	1
23597321	A:787:790	18	1
23597321	A:795:798	19	1
23597321	A:799:802	20	1
23363537	A:942:944	1	1
23837580	A:518:525	1	1
23837580	A:1300:1314	2	1
23940116	T:81:85	1	1
23940116	A:117:123	2	1
23940116	A:177:183	3	1
23940116	A:498:504	4	1
23940116	A:900:906	5	1
23274771	T:0:5	1	1
23274771	T:74:85	2	1
23274771	A:19:24	3	1
23274771	A:172:177	4	1
23274771	A:228:239	5	1
23274771	A:241:244	6	1
23274771	A:345:348	7	1
23274771	A:523:526	8	1
23274771	A:710:713	9	1
23274771	A:1274:1277	10	1
23774209	T:28:51	1	1
23774209	A:632:634	2	1
23774209	A:717:722	3	1
23774209	A:780:785	4	1
23774209	A:804:808	5	1
23774209	A:912:914	6	1
23774209	A:916:921	7	1
23774209	A:1023:1028	8	1
23774209	A:1121:1126	9	1
23774209	A:1393:1398	10	1
23916866	A:424:431	1	1
23916866	A:729:732	2	1
23916866	A:801:815	3	1
23916866	A:876:883	4	1
23916866	A:947:950	5	1
23916866	A:985:999	6	1
23916866	A:1045:1052	7	1
23916866	A:1231:1238	8	1
23818613	T:116:123	1	1
23818613	A:26:33	2	1
23818613	A:125:132	3	1
23818613	A:140:165	4	1
23818613	A:239:248	5	1
23818613	A:253:263	6	1
23818613	A:290:320	7	1
23818613	A:337:347	8	1
23818613	A:372:384	9	1
23818613	A:681:704	10	1
23818613	A:883:888	11	1
23818613	A:929:939	12	1
23818613	A:982:987	13	1
23818613	A:1028:1035	14	1
23818613	A:1088:1094	15	1
23818613	A:1098:1108	16	1
23818613	A:1455:1465	17	1
23818613	A:1512:1542	18	1
23542084	T:88:101	1	1
23542084	T:103:105	2	1
23542084	T:113:117	3	1
23542084	A:72:85	4	1
23542084	A:87:89	5	1
23542084	A:112:116	6	1
23542084	A:160:182	7	1
23542084	A:308:310	8	1
23542084	A:386:388	9	1
23542084	A:470:477	10	1
23542084	A:485:491	11	1
23542084	A:531:538	12	1
23542084	A:545:551	13	1
23542084	A:684:686	14	1
23542084	A:1083:1085	15	1
23265543	T:13:21	1	1
23265543	T:57:65	2	1
23265543	T:66:72	3	1
23265543	A:66:74	4	1
23265543	A:233:240	5	1
23265543	A:241:246	6	1
23265543	A:372:377	7	1
23265543	A:422:430	8	1
23265543	A:510:526	9	1
23265543	A:544:551	10	1
23265543	A:578:586	11	1
23265543	A:755:769	12	1
23265543	A:796:804	13	1
23265543	A:843:854	14	1
23265543	A:863:871	15	1
23265543	A:893:904	16	1
23265543	A:944:956	17	1
23265543	A:982:986	18	1
23392953	A:774:790	1	1
23953890	T:87:97	1	1
23953890	T:103:112	2	1
23953890	A:247:257	3	1
23953890	A:263:272	4	1
23953890	A:281:284	5	1
23953890	A:409:412	6	1
23953890	A:676:686	7	1
23953890	A:808:818	8	1
23953890	A:1068:1078	9	1
23953890	A:1083:1094	10	1
23953890	A:1095:1103	11	1
23953890	A:1275:1296	12	1
23953890	A:1298:1311	13	1
23953890	A:1313:1325	14	1
23953890	A:1327:1338	15	1
23953890	A:1343:1363	16	1
23953890	A:1397:1422	17	1
23953890	A:1424:1433	18	1
23953890	A:1435:1445	19	1
23953890	A:1450:1456	20	1
23953890	A:1592:1602	21	1
23953890	A:1646:1649	22	1
23953890	A:1666:1669	23	1
23953890	A:1730:1741	24	1
23904253	A:660:671	1	1
23904253	A:746:757	2	1
23904253	A:828:849	3	1
23904253	A:910:921	4	1
23904253	A:1031:1052	5	1
23835074	A:115:123	1	1
23200945	T:13:20	1	1
23200945	T:84:97	2	1
23200945	A:97:104	3	1
23200945	A:124:137	4	1
23200945	A:160:167	5	1
23200945	A:200:208	6	1
23200945	A:263:266	7	1
23200945	A:337:349	8	1
23200945	A:363:367	9	1
23200945	A:368:374	10	1
23200945	A:421:434	11	1
23200945	A:745:748	12	1
23200945	A:852:865	13	1
23200945	A:956:958	14	1
23200945	A:1153:1157	15	1
23200945	A:1218:1230	16	1
23200945	A:1260:1267	17	1
23200945	A:1514:1522	18	1
23200945	A:1750:1753	19	1
23200945	A:1833:1846	20	1
23959231	T:101:110	1	1
23959231	T:134:137	2	1
23959231	A:339:348	3	1
23959231	A:372:389	4	1
23959231	A:736:763	5	1
23959231	A:768:776	6	1
23959231	A:783:786	7	1
23959231	A:867:870	8	1
23959231	A:929:958	9	1
23959231	A:963:989	10	1
23959231	A:991:994	11	1
23959231	A:1084:1087	12	1
23611476	T:13:25	1	1
23611476	A:18:30	2	1
23611476	A:32:35	3	1
23611476	A:114:117	4	1
23611476	A:337:340	5	1
23611476	A:584:587	6	1
23611476	A:706:709	7	1
23611476	A:807:810	8	1
23611476	A:965:968	9	1
23611476	A:1197:1216	10	1
23611476	A:1218:1221	11	1
23611476	A:1299:1302	12	1
23611476	A:1310:1313	13	1
23611476	A:1447:1450	14	1
23898949	T:36:50	1	1
23898949	T:56:71	2	1
23898949	A:12:26	3	1
23898949	A:38:53	4	1
23898949	A:111:125	5	1
23898949	A:162:179	6	1
23898949	A:192:197	7	1
23898949	A:284:287	8	1
23898949	A:324:351	9	1
23898949	A:388:438	10	1
23898949	A:449:464	11	1
23898949	A:500:514	12	1
23898949	A:631:645	13	1
23898949	A:743:747	14	1
23898949	A:752:756	15	1
23928011	T:28:47	1	1
23928011	A:135:154	2	1
23928011	A:156:160	3	1
23928011	A:428:432	4	1
23928011	A:627:631	5	1
23928011	A:854:858	6	1
23928011	A:907:911	7	1
23928011	A:975:988	8	1
23928011	A:1105:1109	9	1
23928011	A:1225:1229	10	1
23852891	T:56:60	1	1
23852891	A:288:302	2	1
23852891	A:304:308	3	1
23852891	A:432:436	4	1
23852891	A:638:642	5	1
23852891	A:693:697	6	1
23852891	A:803:806	7	1
23852891	A:885:889	8	1
23852891	A:1138:1142	9	1
23852891	A:1275:1279	10	1
23852891	A:1344:1348	11	1
23852891	A:1393:1397	12	1
23852891	A:1409:1413	13	1
23852891	A:1469:1473	14	1
23852891	A:1485:1489	15	1
23852891	A:1548:1552	16	1
23852891	A:1592:1596	17	1
23320964	A:672:680	1	1
23870142	A:322:331	1	1
23870142	A:557:560	2	1
23870142	A:611:614	3	1
23870142	A:631:634	4	1
23538322	T:99:108	1	1
23538322	A:182:191	2	1
23538322	A:209:214	3	1
23538322	A:336:345	4	1
23538322	A:407:417	5	1
23538322	A:518:528	6	1
23538322	A:530:533	7	1
23538322	A:553:563	8	1
23538322	A:613:624	9	1
23538322	A:625:626	10	1
23538322	A:662:673	11	1
23538322	A:1510:1514	12	1
23538322	A:1802:1811	13	1
23831484	T:0:9	1	1
23831484	A:507:516	2	1
23831484	A:551:562	3	1
23831484	A:576:587	4	1
23831484	A:662:671	5	1
23831484	A:787:795	6	1
23831484	A:840:846	7	1
23831484	A:938:946	8	1
23831484	A:995:999	9	1
23831484	A:1073:1082	10	1
23831484	A:1311:1320	11	1
23831484	A:1350:1361	12	1
23831484	A:1412:1423	13	1
23831484	A:1525:1531	14	1
23831484	A:1562:1569	15	1
23831484	A:1712:1723	16	1
23831484	A:1767:1778	17	1
23273551	A:1465:1467	1	1
23651543	T:27:35	1	1
23651543	A:77:85	2	1
23651543	A:126:137	3	1
23651543	A:191:199	4	1
23651543	A:360:368	5	1
23651543	A:482:486	6	1
23651543	A:674:682	7	1
23651543	A:720:728	8	1
23651543	A:849:857	9	1
23651543	A:875:883	10	1
23651543	A:890:898	11	1
23651543	A:998:1006	12	1
23651543	A:1022:1030	13	1
23651543	A:1152:1160	14	1
23651543	A:1185:1193	15	1
23651543	A:1288:1296	16	1
23651543	A:1325:1333	17	1
23651543	A:1438:1446	18	1
23651543	A:1453:1461	19	1
23651543	A:1538:1546	20	1
23651543	A:1682:1690	21	1
23884647	A:617:625	1	1
23884647	A:885:911	2	1
23864374	T:30:33	1	1
23864374	A:802:805	2	1
23864374	A:1715:1719	3	1
23877281	T:41:43	1	1
23877281	A:271:274	2	1
23877281	A:841:844	3	1
23877281	A:1006:1009	4	1
23877281	A:1097:1100	5	1
23877281	A:1311:1314	6	1
23877281	A:1465:1468	7	1
23877281	A:1620:1623	8	1
23748534	A:953:961	1	1
23748534	A:1260:1264	2	1
23127543	A:732:751	1	1
23127543	A:996:1003	2	1
23537166	A:73:79	1	1
23537166	A:88:98	2	1
23537166	A:420:423	3	1
23537166	A:779:782	4	1
23934498	T:29:35	1	1
23934498	A:0:6	2	1
23934498	A:138:160	3	1
23934498	A:182:188	4	1
23934498	A:243:247	5	1
23934498	A:324:336	6	1
23934498	A:693:705	7	1
23934498	A:777:818	8	1
23934498	A:820:824	9	1
23934498	A:1152:1156	10	1
23934498	A:1788:1794	11	1
23657001	A:430:437	1	1
23657001	A:1157:1164	2	1
23713696	A:1276:1279	1	1
23661293	T:87:98	1	1
23661293	A:51:62	2	1
23661293	A:446:457	3	1
23661293	A:1205:1216	4	1
23959212	T:26:45	1	1
23959212	A:651:670	2	1
23959212	A:789:797	3	1
23959212	A:1331:1350	4	1
23707478	A:415:426	1	1
23327759	T:0:29	1	1
23327759	A:10:39	2	1
23327759	A:298:300	3	1
23281663	A:711:753	1	1
23281663	A:755:765	2	1
23281663	A:771:824	3	1
23281663	A:826:839	4	1
23281663	A:995:1001	5	1
23281663	A:1035:1042	6	1
23698464	T:4:6	1	1
23698464	A:125:132	2	1
23698464	A:137:139	3	1
23698464	A:380:390	4	1
23698464	A:398:401	5	1
23698464	A:406:408	6	1
23698464	A:441:444	7	1
23129417	A:287:298	1	1
23929395	A:65:72	1	1
23929395	A:245:252	2	1
23929395	A:1151:1158	3	1
23632052	T:48:57	1	1
23632052	A:134:143	2	1
23632052	A:380:389	3	1
23632052	A:560:569	4	1
23632052	A:846:855	5	1
23632052	A:1015:1024	6	1
23632052	A:1393:1402	7	1
23632052	A:1507:1516	8	1
23914172	A:740:747	1	1
23906706	A:1246:1256	1	1
23906706	A:1274:1281	2	1
23906706	A:1364:1371	3	1
23906706	A:1376:1385	4	1
23852048	T:40:49	1	1
23852048	T:100:107	2	1
23852048	A:16:25	3	1
23852048	A:69:74	4	1
23852048	A:91:97	5	1
23852048	A:117:142	6	1
23852048	A:256:261	7	1
23852048	A:262:271	8	1
23852048	A:310:317	9	1
23340887	A:400:407	1	1
23340887	A:614:625	2	1
23340887	A:635:646	3	1
23340887	A:653:666	4	1
23340887	A:1247:1260	5	1
23325849	A:25:32	1	1
23916610	T:152:157	1	1
23916610	A:907:915	2	1
23882012	A:596:602	1	1
23882012	A:951:960	2	1
23882012	A:1084:1100	3	1
23882012	A:1336:1351	4	1
23882012	A:1557:1572	5	1
23914927	T:55:71	1	1
23914927	A:9:25	2	1
23914927	A:123:125	3	1
23914927	A:154:156	4	1
23914927	A:162:164	5	1
23914927	A:251:253	6	1
23914927	A:381:383	7	1
23914927	A:439:441	8	1
23914927	A:479:484	9	1
23914927	A:489:494	10	1
23914927	A:510:512	11	1
23914927	A:586:600	12	1
23914927	A:729:731	13	1
23624292	A:596:598	1	1
23624292	A:798:800	2	1
23430161	T:28:35	1	1
23430161	A:156:163	2	1
23430161	A:184:188	3	1
23430161	A:308:315	4	1
23430161	A:578:585	5	1
23430161	A:878:885	6	1
23430161	A:1047:1054	7	1
23430161	A:1371:1378	8	1
23924998	A:1070:1086	1	1
23210781	A:575:583	1	1
23210781	A:934:944	2	1
23210781	A:1022:1028	3	1
23210781	A:1420:1429	4	1
23332644	A:916:919	1	1
23871247	T:0:20	1	1
23871247	T:22:25	2	1
23871247	A:34:47	3	1
23871247	A:59:79	4	1
23871247	A:81:84	5	1
23871247	A:89:110	6	1
23871247	A:207:210	7	1
23871247	A:402:414	8	1
23871247	A:771:774	9	1
23871247	A:875:878	10	1
23871247	A:1125:1128	11	1
23871247	A:1234:1237	12	1
23561153	A:78:86	1	1
23561153	A:164:168	2	1
23561153	A:173:176	3	1
23561153	A:574:582	4	1
23561153	A:793:807	5	1
23561153	A:924:932	6	1
23561153	A:1042:1058	7	1
23561153	A:1156:1164	8	1
23329066	T:104:111	1	1
23329066	A:11:18	2	1
23329066	A:147:154	3	1
23329066	A:256:263	4	1
23329066	A:393:400	5	1
23329066	A:1447:1454	6	1
23329066	A:1543:1550	7	1
23329066	A:1680:1687	8	1
23836512	T:43:53	1	1
23836512	A:129:139	2	1
23836512	A:341:351	3	1
23836512	A:701:706	4	1
23836512	A:744:754	5	1
23836512	A:1081:1091	6	1
23836512	A:1223:1233	7	1
23836512	A:1359:1369	8	1
23179911	T:65:80	1	1
23179911	A:122:137	2	1
23179911	A:178:180	3	1
23179911	A:190:192	4	1
23179911	A:302:308	5	1
23179911	A:343:345	6	1
23179911	A:372:380	7	1
23179911	A:498:500	8	1
23179911	A:632:634	9	1
23503664	A:1106:1114	1	1
23503664	A:1131:1140	2	1
23889668	A:0:14	1	1
23889668	A:268:270	2	1
23889668	A:372:374	3	1
23889668	A:389:391	4	1
23889668	A:1024:1026	5	1
23889668	A:1348:1350	6	1
23856759	A:51:60	1	1
23856759	A:451:458	2	1
23057672	T:70:95	1	1
23057672	A:131:156	2	1
23057672	A:440:451	3	1
23057672	A:537:548	4	1
23057672	A:689:700	5	1
23057672	A:847:858	6	1
23057672	A:1777:1802	7	1
23327905	T:0:7	1	1
23327905	A:10:17	2	1
23327905	A:384:390	3	1
23914827	A:926:933	1	1
23642484	A:222:229	1	1
23642484	A:457:465	2	1
23642484	A:852:862	3	1
23468593	T:42:49	1	1
23468593	A:85:92	2	1
23768365	T:47:53	1	1
23768365	T:130:136	2	1
23768365	A:98:104	3	1
23768365	A:137:148	4	1
23768365	A:251:257	5	1
23768365	A:412:418	6	1
23768365	A:441:445	7	1
23768365	A:450:455	8	1
23768365	A:515:521	9	1
23768365	A:606:612	10	1
23768365	A:643:654	11	1
23768365	A:730:736	12	1
23768365	A:829:835	13	1
23768365	A:916:922	14	1
23759873	A:150:157	1	1
23759873	A:168:177	2	1
23796867	A:877:880	1	1
23796867	A:1042:1045	2	1
23796867	A:1190:1193	3	1
23877933	A:750:752	1	1
23877933	A:876:878	2	1
23877933	A:1073:1086	3	1
23723125	T:61:67	1	1
23723125	T:80:83	2	1
23723125	A:0:3	3	1
23723125	A:492:498	4	1
23723125	A:773:781	5	1
23723125	A:807:816	6	1
23723125	A:831:853	7	1
23723125	A:995:1017	8	1
23723125	A:1102:1124	9	1
23391491	T:197:206	1	1
23391491	A:1868:1876	2	1
23965276	A:661:669	1	1
23868029	A:324:331	1	1
23427795	T:21:31	1	1
23427795	T:39:46	2	1
23427795	A:61:71	3	1
23427795	A:79:86	4	1
23427795	A:441:448	5	1
23427795	A:554:561	6	1
23427795	A:589:598	7	1
23427795	A:603:607	8	1
23427795	A:693:700	9	1
23427795	A:705:715	10	1
23427795	A:812:822	11	1
23427795	A:924:933	12	1
23427795	A:1075:1082	13	1
23427795	A:1087:1097	14	1
23427795	A:1122:1126	15	1
23934774	A:4:8	1	1
23934774	A:107:114	2	1
23934774	A:356:376	3	1
23934774	A:403:409	4	1
23934774	A:1256:1263	5	1
23007560	A:337:345	1	1
23007560	A:507:515	2	1
23007560	A:519:522	3	1
23007560	A:533:541	4	1
23007560	A:598:606	5	1
23007560	A:623:631	6	1
23007560	A:645:653	7	1
23716123	A:153:157	1	1
23716123	A:169:172	2	1
23624320	T:37:46	1	1
23624320	A:137:148	2	1
23624320	A:184:192	3	1
23624320	A:260:271	4	1
23624320	A:320:328	5	1
23624320	A:426:431	6	1
23624320	A:483:492	7	1
23624320	A:689:709	8	1
23624320	A:711:714	9	1
23624320	A:716:729	10	1
23624320	A:811:814	11	1
23624320	A:815:829	12	1
23624320	A:1265:1276	13	1
23624320	A:1344:1347	14	1
23291560	T:32:43	1	1
23291560	A:0:11	2	1
23291560	A:13:16	3	1
23291560	A:164:167	4	1
23291560	A:352:355	5	1
23291560	A:369:387	6	1
23291560	A:476:479	7	1
23291560	A:553:556	8	1
23291560	A:876:879	9	1
23291560	A:1014:1026	10	1
23291560	A:1195:1198	11	1
23291560	A:1313:1316	12	1
23291560	A:1388:1391	13	1
23291560	A:1571:1574	14	1
23845182	A:589:592	1	1
23913686	T:42:63	1	1
23913686	T:106:121	2	1
23913686	A:31:46	3	1
23913686	A:139:148	4	1
23913686	A:404:425	5	1
23913686	A:512:527	6	1
23913686	A:746:756	7	1
23913686	A:894:909	8	1
23913686	A:1138:1153	9	1
23913686	A:1405:1420	10	1
23913686	A:1581:1592	11	1
23889452	T:43:59	1	1
23838025	T:45:49	1	1
23838025	A:46:50	2	1
23790844	T:53:63	1	1
23790844	A:29:36	2	1
23790844	A:263:270	3	1
23790844	A:280:290	4	1
23790844	A:359:372	5	1
23790844	A:383:396	6	1
23790844	A:398:402	7	1
23790844	A:511:521	8	1
23790844	A:602:606	9	1
23790844	A:720:730	10	1
23963870	A:467:469	1	1
23963870	A:1158:1160	2	1
23963870	A:1308:1310	3	1
23848254	A:1275:1278	1	1
23347953	T:27:29	1	1
23347953	T:34:45	2	1
23347953	T:69:76	3	1
23347953	T:94:102	4	1
23347953	T:125:131	5	1
23347953	T:146:152	6	1
23347953	A:0:8	7	1
23347953	A:83:91	8	1
23347953	A:308:314	9	1
23347953	A:316:324	10	1
23347953	A:355:362	11	1
23347953	A:387:393	12	1
23347953	A:447:453	13	1
23347953	A:485:493	14	1
23347953	A:538:546	15	1
23347953	A:548:551	16	1
23347953	A:583:585	17	1
23347953	A:605:618	18	1
23347953	A:641:644	19	1
23347953	A:689:691	20	1
23347953	A:711:719	21	1
23347953	A:774:781	22	1
23347953	A:906:912	23	1
23347953	A:949:956	24	1
23812802	T:29:40	1	1
23812802	A:0:11	2	1
23812802	A:89:107	3	1
23812802	A:171:179	4	1
23812802	A:309:320	5	1
23812802	A:426:437	6	1
23812802	A:507:518	7	1
23812802	A:867:878	8	1
23812802	A:1541:1552	9	1
23812802	A:1564:1574	10	1
23812802	A:1585:1595	11	1
23812802	A:1606:1617	12	1
23812802	A:1628:1640	13	1
23812802	A:1651:1662	14	1
23812802	A:1676:1687	15	1
23812802	A:1698:1709	16	1
23812802	A:2016:2027	17	1
23812802	A:2225:2236	18	1
23812802	A:2278:2289	19	1
23812802	A:2292:2303	20	1
23812802	A:2527:2538	21	1
23812802	A:2555:2566	22	1
23812802	A:2643:2654	23	1
23812802	A:2804:2815	24	1
23812802	A:2856:2867	25	1
23927242	A:271:278	1	1
23927242	A:676:684	2	1
23927242	A:689:691	3	1
23927242	A:708:715	4	1
23702461	T:0:20	1	1
23702461	A:59:79	2	1
23702461	A:187:197	3	1
23702461	A:371:381	4	1
23702461	A:486:496	5	1
23702461	A:677:687	6	1
23702461	A:773:782	7	1
23702461	A:794:804	8	1
23702461	A:838:847	9	1
23702461	A:881:891	10	1
23702461	A:987:996	11	1
23702461	A:1019:1029	12	1
23707724	A:213:221	1	1
23707724	A:226:234	2	1
23707724	A:492:500	3	1
23707724	A:678:686	4	1
23707724	A:759:767	5	1
23707724	A:925:933	6	1
23707724	A:1113:1121	7	1
23707724	A:1170:1178	8	1
23707724	A:1213:1221	9	1
23707724	A:1275:1283	10	1
23707724	A:1316:1324	11	1
23707724	A:1546:1554	12	1
23707724	A:1648:1656	13	1
23595515	A:0:10	1	1
23595515	A:12:23	2	1
23595515	A:25:33	3	1
23595515	A:139:147	4	1
23595515	A:273:283	5	1
23595515	A:285:296	6	1
23595515	A:301:309	7	1
23595515	A:398:408	8	1
23595515	A:413:421	9	1
23595515	A:449:457	10	1
23595515	A:521:532	11	1
23595515	A:761:769	12	1
23786837	T:33:42	1	1
23786837	A:222:231	2	1
23786837	A:362:371	3	1
23786837	A:479:488	4	1
23786837	A:712:721	5	1
23786837	A:990:999	6	1
23786837	A:1276:1285	7	1
23786837	A:1454:1463	8	1
23786837	A:1989:1998	9	1
23786837	A:2169:2178	10	1
23017409	T:19:28	1	1
23017409	T:41:71	2	1
23017409	A:223:232	3	1
23017409	A:246:282	4	1
23017409	A:284:288	5	1
23017409	A:318:327	6	1
23017409	A:340:344	7	1
23017409	A:416:437	8	1
23017409	A:496:505	9	1
23017409	A:688:709	10	1
23017409	A:808:817	11	1
23017409	A:829:833	12	1
23017409	A:928:932	13	1
23017409	A:1022:1031	14	1
23017409	A:1127:1131	15	1
23391259	T:11:18	1	1
23391259	T:97:104	2	1
23391259	A:62:69	3	1
23391259	A:155:162	4	1
23391259	A:181:188	5	1
23391259	A:202:212	6	1
23391259	A:246:254	7	1
23391259	A:256:258	8	1
23391259	A:264:271	9	1
23391259	A:273:276	10	1
23391259	A:338:342	11	1
23391259	A:346:353	12	1
23391259	A:401:415	13	1
23391259	A:428:436	14	1
23391259	A:508:520	15	1
23391259	A:630:637	16	1
23391259	A:661:668	17	1
23391259	A:741:748	18	1
23391259	A:778:781	19	1
23391259	A:848:855	20	1
23391259	A:871:874	21	1
23391259	A:983:985	22	1
23391259	A:1012:1021	23	1
23391259	A:1023:1028	24	1
23391259	A:1089:1096	25	1
23391259	A:1117:1124	26	1
23391259	A:1189:1196	27	1
23391259	A:1212:1222	28	1
23391259	A:1227:1235	29	1
23912064	T:4:25	1	1
23912064	A:9:18	2	1
23912064	A:24:45	3	1
23912064	A:143:151	4	1
23912064	A:352:369	5	1
23892540	A:1161:1165	1	1
23587424	T:45:50	1	1
23587424	T:59:71	2	1
23587424	A:0:12	3	1
23587424	A:265:270	4	1
23587424	A:279:291	5	1
23587424	A:463:477	6	1
23709364	T:0:8	1	1
23709364	T:26:32	2	1
23709364	A:85:93	3	1
23709364	A:111:121	4	1
23709364	A:331:339	5	1
23709364	A:443:477	6	1
23709364	A:479:485	7	1
23709364	A:587:595	8	1
23709364	A:644:650	9	1
23709364	A:678:686	10	1
23709364	A:698:704	11	1
23709364	A:819:827	12	1
23709364	A:852:858	13	1
23709364	A:913:919	14	1
23709364	A:921:929	15	1
23709364	A:947:953	16	1
23709364	A:983:986	17	1
23709364	A:1052:1060	18	1
23709364	A:1072:1078	19	1
23709364	A:1226:1232	20	1
23709364	A:1254:1257	21	1
23709364	A:1397:1405	22	1
23709364	A:1414:1420	23	1
23709364	A:1536:1544	24	1
23845732	T:44:55	1	1
23845732	A:86:97	2	1
23845732	A:154:165	3	1
23845732	A:459:480	4	1
23845732	A:482:485	5	1
23845732	A:488:509	6	1
23845732	A:511:514	7	1
23845732	A:517:526	8	1
23845732	A:528:531	9	1
23845732	A:537:551	10	1
23845732	A:553:556	11	1
23845732	A:617:622	12	1
23845732	A:888:891	13	1
23845732	A:907:910	14	1
23845732	A:923:926	15	1
23845732	A:1327:1330	16	1
23575975	T:0:9	1	1
23575975	T:91:106	2	1
23575975	A:8:23	3	1
23575975	A:486:495	4	1
23575975	A:1040:1061	5	1
23575975	A:1262:1268	6	1
23575975	A:1519:1528	7	1
23575975	A:1729:1738	8	1
23575975	A:1743:1753	9	1
23575975	A:1877:1885	10	1
23575975	A:2020:2023	11	1
23575975	A:2024:2026	12	1
23575975	A:2192:2195	13	1
23575975	A:2196:2198	14	1
23252554	A:658:660	1	1
23756216	A:121:144	1	1
23756216	A:146:149	2	1
23756216	A:155:175	3	1
23756216	A:197:204	4	1
23756216	A:232:243	5	1
23756216	A:696:724	6	1
23756216	A:726:730	7	1
23756216	A:733:736	8	1
23756216	A:882:885	9	1
23545134	T:28:40	1	1
23545134	A:0:12	2	1
23545134	A:14:17	3	1
23545134	A:25:40	4	1
23545134	A:42:44	5	1
23545134	A:110:127	6	1
23545134	A:366:369	7	1
23545134	A:475:478	8	1
23545134	A:811:813	9	1
23545134	A:899:902	10	1
23545134	A:1204:1207	11	1
23545134	A:1518:1521	12	1
23830980	A:407:422	1	1
23830980	A:424:440	2	1
23915360	T:32:41	1	1
23915360	T:72:78	2	1
23915360	T:127:136	3	1
23915360	A:252:261	4	1
23915360	A:515:521	5	1
23915360	A:996:1005	6	1
23838419	A:792:795	1	1
23257216	A:526:534	1	1
23915382	A:637:647	1	1
23915382	A:660:670	2	1
23523661	T:0:9	1	1
23523661	T:21:30	2	1
23523661	A:185:194	3	1
23523661	A:198:207	4	1
23523661	A:381:390	5	1
23523661	A:396:405	6	1
23523661	A:477:486	7	1
23523661	A:524:533	8	1
23523661	A:544:558	9	1
23523661	A:571:576	10	1
23523661	A:654:663	11	1
23523661	A:764:773	12	1
23523661	A:792:801	13	1
23523661	A:851:860	14	1
23523661	A:862:871	15	1
23523661	A:974:983	16	1
23523661	A:998:1007	17	1
23523661	A:1022:1031	18	1
23961762	A:413:425	1	1
23961762	A:429:435	2	1
23961762	A:440:456	3	1
23961762	A:460:466	4	1
23961762	A:524:536	5	1
23961762	A:540:546	6	1
23961762	A:597:609	7	1
23961762	A:820:832	8	1
23961762	A:893:909	9	1
23961762	A:1085:1093	10	1
23961762	A:1421:1433	11	1
23961762	A:1438:1454	12	1
22305633	T:4:21	1	1
22305633	A:35:52	2	1
22305633	A:710:713	3	1
22305633	A:1056:1059	4	1
23867527	A:381:397	1	1
23867527	A:421:428	2	1
23867527	A:747:763	3	1
23867527	A:883:889	4	1
23867527	A:955:969	5	1
23794171	T:0:9	1	1
23794171	A:52:61	2	1
23794171	A:63:70	3	1
23794171	A:277:286	4	1
23794171	A:346:355	5	1
23794171	A:540:549	6	1
23794171	A:745:757	7	1
23794171	A:888:900	8	1
23794171	A:954:963	9	1
23794171	A:969:981	10	1
23794171	A:1019:1029	11	1
23794171	A:1035:1047	12	1
23794171	A:1146:1158	13	1
23794171	A:1205:1214	14	1
23794171	A:1274:1283	15	1
23794171	A:1395:1404	16	1
23207250	T:15:31	1	1
23207250	T:37:51	2	1
23207250	A:146:162	3	1
23207250	A:183:197	4	1
23207250	A:289:305	5	1
23207250	A:344:351	6	1
23207250	A:422:452	7	1
23207250	A:454:461	8	1
23207250	A:463:488	9	1
23207250	A:647:654	10	1
23207250	A:659:673	11	1
23207250	A:928:944	12	1
23207250	A:1259:1266	13	1
23719831	A:50:66	1	1
23719831	A:784:796	2	1
23359564	T:59:78	1	1
23359564	A:0:19	2	1
23359564	A:21:24	3	1
23359564	A:272:275	4	1
23359564	A:385:388	5	1
23359564	A:681:684	6	1
23359564	A:734:737	7	1
23359564	A:1075:1086	8	1
23359564	A:1140:1144	9	1
23359564	A:1333:1336	10	1
23874444	T:141:150	1	1
23874444	A:81:88	2	1
23874444	A:89:98	3	1
23874444	A:392:397	4	1
23874444	A:406:410	5	1
23874444	A:504:529	6	1
23874444	A:530:539	7	1
23874444	A:811:816	8	1
23874444	A:1016:1021	9	1
23874444	A:1115:1119	10	1
23874444	A:1205:1210	11	1
23769125	A:177:179	1	1
23769125	A:181:183	2	1
23769125	A:185:187	3	1
23769125	A:189:191	4	1
23769125	A:193:195	5	1
23769125	A:197:199	6	1
23769125	A:201:203	7	1
23769125	A:209:211	8	1
23769125	A:493:496	9	1
23769125	A:501:509	10	1
23769125	A:752:754	11	1
23769125	A:759:768	12	1
23769125	A:908:910	13	1
23769125	A:915:924	14	1
23875942	T:33:41	1	1
23876717	T:38:45	1	1
23876717	A:156:182	2	1
23832629	A:386:394	1	1
23832629	A:539:544	2	1
23832629	A:550:556	3	1
23796576	A:30:37	1	1
23796576	A:39:42	2	1
23796576	A:501:504	3	1
23796576	A:715:718	4	1
23165754	A:48:56	1	1
23165754	A:403:411	2	1
23165754	A:952:962	3	1
23595884	A:522:529	1	1
23595884	A:598:605	2	1
23595884	A:737:744	3	1
23595884	A:928:935	4	1
23595884	A:1028:1035	5	1
23595884	A:1174:1200	6	1
23595884	A:1222:1229	7	1
23564616	A:211:213	1	1
23564616	A:317:319	2	1
23564616	A:338:340	3	1
23564616	A:448:454	4	1
23564616	A:520:522	5	1
23564616	A:693:701	6	1
23564616	A:703:707	7	1
23564616	A:777:794	8	1
23564616	A:796:800	9	1
23564616	A:870:872	10	1
23564616	A:915:917	11	1
23564616	A:962:964	12	1
23564616	A:1145:1147	13	1
23884840	T:17:19	1	1
23884840	A:1058:1060	2	1
23928544	A:595:603	1	1
23928544	A:605:623	2	1
23928544	A:625:628	3	1
23928544	A:634:645	4	1
23928544	A:1037:1047	5	1
23928544	A:1089:1092	6	1
23928544	A:1251:1254	7	1
23928544	A:1310:1318	8	1
23928544	A:1417:1427	9	1
23928544	A:1435:1438	10	1
23928544	A:1444:1457	11	1
23881366	T:17:19	1	1
23881366	A:1452:1463	2	1
23890368	T:26:35	1	1
23890368	A:55:64	2	1
23890368	A:510:519	3	1
23890368	A:632:641	4	1
23890368	A:869:878	5	1
23890368	A:936:945	6	1
23890368	A:1039:1048	7	1
23890368	A:1123:1132	8	1
23890368	A:1179:1188	9	1
23890368	A:1261:1270	10	1
23890368	A:1314:1323	11	1
23890368	A:1378:1388	12	1
23890368	A:1415:1425	13	1
23890368	A:1486:1495	14	1
23890368	A:1548:1557	15	1
23890368	A:1599:1608	16	1
23890368	A:1732:1741	17	1
23895310	A:823:833	1	1
23954561	T:52:68	1	1
23954561	A:0:7	2	1
23954561	A:147:163	3	1
23954561	A:165:168	4	1
23954561	A:201:204	5	1
23954561	A:272:276	6	1
23954561	A:469:472	7	1
23954561	A:591:597	8	1
23954561	A:754:774	9	1
23954561	A:776:779	10	1
23954561	A:796:799	11	1
23954561	A:868:871	12	1
23954561	A:944:947	13	1
23954561	A:966:972	14	1
23954561	A:982:985	15	1
23954561	A:1041:1057	16	1
23954561	A:1059:1062	17	1
23954561	A:1073:1076	18	1
23954561	A:1104:1107	19	1
23954561	A:1223:1226	20	1
23954561	A:1281:1288	21	1
23954561	A:1379:1382	22	1
23918415	T:0:35	1	1
23918415	A:64:99	2	1
23692396	T:35:47	1	1
23692396	A:106:118	2	1
23692396	A:308:320	3	1
23692396	A:509:516	4	1
23692396	A:648:655	5	1
23692396	A:669:681	6	1
23333897	A:530:536	1	1
23333897	A:721:724	2	1
23333897	A:860:870	3	1
23333897	A:871:876	4	1
23333897	A:1108:1111	5	1
23333897	A:1118:1121	6	1
23333897	A:1224:1230	7	1
23333897	A:1246:1248	8	1
23333897	A:1265:1271	9	1
23333897	A:1353:1356	10	1
23333897	A:1401:1407	11	1
23333897	A:1433:1436	12	1
23921318	T:33:42	1	1
23921318	A:0:9	2	1
23921318	A:210:219	3	1
23921318	A:509:518	4	1
23921318	A:898:907	5	1
23591790	A:298:301	1	1
23591790	A:350:353	2	1
23591790	A:402:405	3	1
23591790	A:491:494	4	1
23591790	A:638:641	5	1
23591790	A:748:751	6	1
23591790	A:1040:1043	7	1
23756911	A:171:182	1	1
23771687	T:48:50	1	1
23771687	A:18:20	2	1
23771687	A:109:111	3	1
23771687	A:286:288	4	1
23771687	A:396:398	5	1
23771687	A:933:935	6	1
23771687	A:1057:1059	7	1
23771687	A:1091:1093	8	1
23572020	T:29:50	1	1
23572020	T:64:77	2	1
23572020	T:92:114	3	1
23572020	A:8:27	4	1
23572020	A:69:77	5	1
23572020	A:138:140	6	1
23572020	A:144:146	7	1
23572020	A:286:300	8	1
23572020	A:345:387	9	1
23572020	A:513:521	10	1
23572020	A:522:530	11	1
23572020	A:549:562	12	1
23881559	A:324:327	1	1
23532099	T:0:15	1	1
23532099	A:0:15	2	1
23532099	A:17:21	3	1
23532099	A:252:256	4	1
23532099	A:334:338	5	1
23532099	A:433:437	6	1
23532099	A:475:479	7	1
23532099	A:757:761	8	1
23532099	A:892:896	9	1
23872737	A:675:678	1	1
23872737	A:1087:1093	2	1
23872737	A:1295:1302	3	1
23413204	A:1244:1251	1	1
23734982	T:51:62	1	1
23734982	A:0:11	2	1
23734982	A:26:37	3	1
23734982	A:213:224	4	1
23734982	A:235:238	5	1
23734982	A:308:319	6	1
23734982	A:812:815	7	1
23734982	A:924:927	8	1
23734982	A:1195:1199	9	1
23734982	A:1232:1239	10	1
23734982	A:1292:1300	11	1
23560650	T:55:91	1	1
23560650	A:62:97	2	1
23560650	A:213:218	3	1
23560650	A:842:851	4	1
23560650	A:856:864	5	1
23870916	A:318:338	1	1
23870916	A:339:342	2	1
23870916	A:482:491	3	1
23870916	A:500:507	4	1
23870916	A:509:520	5	1
23870916	A:525:539	6	1
23870916	A:780:789	7	1
23891819	T:81:84	1	1
23891819	A:180:182	2	1
23891819	A:265:275	3	1
23891819	A:280:293	4	1
23891819	A:904:907	5	1
23891819	A:1049:1052	6	1
23891819	A:1304:1307	7	1
23891819	A:1420:1423	8	1
23928777	A:42:45	1	1
23916944	T:9:12	1	1
23835292	A:419:421	1	1
23835292	A:495:497	2	1
23835292	A:947:949	3	1
23193255	A:913:923	1	1
23726084	T:7:13	1	1
23726084	T:124:130	2	1
23726084	T:144:155	3	1
23726084	A:17:23	4	1
23726084	A:47:58	5	1
23726084	A:80:91	6	1
23726084	A:254:263	7	1
23726084	A:384:390	8	1
23726084	A:406:422	9	1
23726084	A:426:449	10	1
23726084	A:479:485	11	1
23726084	A:684:690	12	1
23726084	A:722:728	13	1
23726084	A:856:862	14	1
23726084	A:884:895	15	1
23726084	A:986:997	16	1
23945227	T:0:6	1	1
23945227	T:115:119	2	1
23945227	A:33:39	3	1
23945227	A:328:334	4	1
23945227	A:492:498	5	1
23945227	A:1012:1018	6	1
23945227	A:1263:1269	7	1
23945227	A:1458:1464	8	1
23945227	A:1528:1534	9	1
23273052	T:57:65	1	1
23273052	T:66:71	2	1
23273052	A:354:361	3	1
23273052	A:397:402	4	1
23273052	A:445:453	5	1
23273052	A:454:459	6	1
23273052	A:696:704	7	1
23273052	A:705:710	8	1
23273052	A:865:873	9	1
23273052	A:874:879	10	1
23406956	T:19:30	1	1
23406956	T:35:44	2	1
23406956	A:249:258	3	1
23406956	A:274:283	4	1
23406956	A:345:359	5	1
23406956	A:510:519	6	1
23406956	A:535:544	7	1
23406956	A:656:665	8	1
23406956	A:678:687	9	1
23406956	A:818:824	10	1
23406956	A:844:853	11	1
23406956	A:862:868	12	1
23406956	A:882:891	13	1
23406956	A:900:909	14	1
23406956	A:918:924	15	1
23406956	A:927:936	16	1
23406956	A:956:965	17	1
23406956	A:968:977	18	1
23406956	A:989:995	19	1
23406956	A:1009:1018	20	1
23406956	A:1021:1030	21	1
23406956	A:1097:1108	22	1
23406956	A:1110:1112	23	1
23406956	A:1115:1128	24	1
23406956	A:1130:1133	25	1
23406956	A:1160:1171	26	1
23406956	A:1184:1203	27	1
23406956	A:1254:1269	28	1
23406956	A:1271:1274	29	1
23406956	A:1342:1353	30	1
23406956	A:1369:1381	31	1
23406956	A:1397:1408	32	1
23406956	A:1423:1426	33	1
23406956	A:1435:1440	34	1
23406956	A:1445:1456	35	1
23406956	A:1457:1458	36	1
23406956	A:1571:1580	37	1
23406956	A:1588:1597	38	1
23406956	A:1639:1645	39	1
23406956	A:1764:1773	40	1
23406956	A:1778:1787	41	1
23454056	T:48:65	1	1
23454056	A:14:31	2	1
23454056	A:387:397	3	1
23454056	A:399:407	4	1
23454056	A:409:419	5	1
23454056	A:421:435	6	1
23454056	A:440:448	7	1
23454056	A:450:460	8	1
23454056	A:465:473	9	1
23607394	A:496:504	1	1
23607394	A:513:521	2	1
23607394	A:522:529	3	1
23607394	A:530:543	4	1
23607394	A:1007:1017	5	1
23607394	A:1019:1022	6	1
23895930	T:21:28	1	1
23895930	A:836:838	2	1
23739277	A:337:343	1	1
23739277	A:1042:1048	2	1
23739277	A:1273:1279	3	1
23739277	A:1418:1424	4	1
23898831	T:24:27	1	1
23898831	A:76:79	2	1
23898831	A:174:180	3	1
23898831	A:388:394	4	1
23898831	A:587:593	5	1
23876808	A:101:103	1	1
23850829	A:701:709	1	1
23830897	T:0:14	1	1
23830897	T:144:158	2	1
23830897	A:295:309	3	1
23830897	A:311:314	4	1
23830897	A:360:363	5	1
23830897	A:505:508	6	1
23830897	A:518:525	7	1
23830897	A:783:786	8	1
23830897	A:916:919	9	1
23212110	A:827:830	1	1
23905021	T:32:42	1	1
23905021	A:76:86	2	1
23905021	A:120:130	3	1
23905021	A:272:281	4	1
23905021	A:325:331	5	1
23905021	A:368:376	6	1
23905021	A:378:391	7	1
23905021	A:543:553	8	1
23905021	A:885:895	9	1
23905021	A:991:1001	10	1
23850828	A:10:19	1	1
23850828	A:154:157	2	1
23850828	A:178:181	3	1
23274908	A:165:169	1	1
23274908	A:275:279	2	1
23274908	A:511:515	3	1
23274908	A:564:573	4	1
23274908	A:826:835	5	1
23274908	A:837:846	6	1
23274908	A:865:876	7	1
23274908	A:974:983	8	1
23274908	A:1314:1321	9	1
23567961	A:15:23	1	1
23567961	A:832:840	2	1
23890772	A:367:376	1	1
23916787	A:509:513	1	1
23916787	A:640:642	2	1
23916787	A:1185:1187	3	1
23770036	T:22:39	1	1
23770036	T:128:131	2	1
23770036	A:168:199	3	1
23770036	A:201:204	4	1
23770036	A:371:374	5	1
23770036	A:389:392	6	1
23770036	A:430:436	7	1
23770036	A:446:449	8	1
23770036	A:482:485	9	1
23770036	A:507:510	10	1
23770036	A:536:539	11	1
23770036	A:582:606	12	1
23770036	A:634:637	13	1
23770036	A:739:743	14	1
23770036	A:805:809	15	1
23770036	A:832:836	16	1
23770036	A:873:876	17	1
23770036	A:1022:1026	18	1
23770036	A:1032:1036	19	1
23770036	A:1066:1070	20	1
23770036	A:1256:1260	21	1
23770036	A:1314:1317	22	1
23770036	A:1328:1332	23	1
23770036	A:1545:1561	24	1
23770036	A:1709:1712	25	1
23891572	T:76:98	1	1
23891572	A:484:506	2	1
23891572	A:519:541	3	1
23891572	A:595:598	4	1
23913169	T:0:7	1	1
23913169	A:567:570	2	1
23913169	A:819:826	3	1
23913169	A:929:936	4	1
23913169	A:1307:1314	5	1
23913169	A:1402:1409	6	1
23913169	A:1426:1429	7	1
23913169	A:1595:1602	8	1
23821337	A:676:683	1	1
23821337	A:979:984	2	1
23142425	T:0:46	1	1
23142425	A:26:72	2	1
23142425	A:161:164	3	1
23142425	A:1154:1157	4	1
23142425	A:1161:1164	5	1
23142425	A:1165:1168	6	1
23142425	A:1634:1644	7	1
23743713	T:70:78	1	1
23743713	A:71:80	2	1
23743713	A:82:85	3	1
23743713	A:214:217	4	1
23743713	A:538:546	5	1
23743713	A:1112:1123	6	1
23743713	A:1202:1205	7	1
23743713	A:1295:1298	8	1
23743713	A:1643:1649	9	1
23743713	A:1662:1672	10	1
23155202	T:33:43	1	1
23155202	T:48:60	2	1
23155202	A:10:21	3	1
23155202	A:64:75	4	1
23155202	A:88:98	5	1
23155202	A:119:131	6	1
23155202	A:133:143	7	1
23155202	A:144:156	8	1
23155202	A:223:230	9	1
23155202	A:413:421	10	1
23155202	A:452:462	11	1
23155202	A:505:517	12	1
23155202	A:567:577	13	1
23155202	A:604:616	14	1
23155202	A:874:884	15	1
23155202	A:889:901	16	1
23155202	A:981:1000	17	1
23155202	A:1002:1021	18	1
23155202	A:1081:1092	19	1
23155202	A:1108:1121	20	1
23155202	A:1265:1280	21	1
23155202	A:1282:1285	22	1
23155202	A:1370:1380	23	1
23155202	A:1385:1397	24	1
23601404	T:77:80	1	1
22928818	T:46:57	1	1
22928818	A:239:243	2	1
22928818	A:249:275	3	1
22928818	A:871:875	4	1
22928818	A:1015:1026	5	1
22928818	A:1353:1356	6	1
22928818	A:1425:1429	7	1
23686447	A:1464:1474	1	1
23906793	T:16:25	1	1
23906793	T:51:62	2	1
23906793	A:154:165	3	1
23906793	A:167:173	4	1
23906793	A:202:211	5	1
23906793	A:223:229	6	1
23906793	A:262:269	7	1
23906793	A:338:345	8	1
23906793	A:359:368	9	1
23906793	A:406:412	10	1
23906793	A:587:594	11	1
23906793	A:608:618	12	1
23906793	A:794:800	13	1
23906793	A:847:856	14	1
23906793	A:995:1002	15	1
23906793	A:1097:1103	16	1
23906793	A:1248:1254	17	1
23906793	A:1295:1299	18	1
23906793	A:1349:1360	19	1
23906793	A:1362:1368	20	1
23906793	A:1383:1392	21	1
23906793	A:1436:1439	22	1
23906793	A:1491:1498	23	1
23906793	A:1511:1513	24	1
23906793	A:1523:1529	25	1
23897961	T:0:10	1	1
23897961	T:166:170	2	1
23897961	A:39:49	3	1
23897961	A:277:287	4	1
23897961	A:288:301	5	1
23897961	A:304:315	6	1
23897961	A:316:327	7	1
23897961	A:328:341	8	1
23897961	A:379:389	9	1
23897961	A:390:401	10	1
23897961	A:402:415	11	1
23897961	A:450:460	12	1
23897961	A:461:472	13	1
23897961	A:473:486	14	1
23897961	A:489:500	15	1
23897961	A:502:515	16	1
23897961	A:637:647	17	1
23897961	A:648:659	18	1
23897961	A:660:673	19	1
23897961	A:676:687	20	1
23897961	A:688:701	21	1
23897961	A:843:845	22	1
23897961	A:932:942	23	1
23897961	A:1045:1047	24	1
23897961	A:1092:1102	25	1
23897961	A:1335:1345	26	1
23897961	A:1756:1766	27	1
23897961	A:1822:1832	28	1
23862689	A:7:17	1	1
23867118	T:44:52	1	1
23867118	T:53:60	2	1
23867118	A:4:12	3	1
23867118	A:13:20	4	1
23867118	A:120:128	5	1
23867118	A:129:136	6	1
23867118	A:230:237	7	1
23867118	A:242:250	8	1
23867118	A:357:365	9	1
23867118	A:370:375	10	1
23867118	A:403:411	11	1
23867118	A:412:417	12	1
23867118	A:442:450	13	1
23867118	A:463:468	14	1
23867118	A:804:809	15	1
23867118	A:818:826	16	1
23867118	A:880:888	17	1
23867118	A:889:894	18	1
23867118	A:910:918	19	1
23867118	A:923:928	20	1
23867118	A:980:985	21	1
23855264	A:53:60	1	1
23535877	A:371:377	1	1
23535877	A:508:514	2	1
23535877	A:1039:1045	3	1
23535877	A:1202:1208	4	1
23535877	A:1646:1652	5	1
23919505	T:20:28	1	1
23919505	A:574:585	2	1
23919505	A:647:655	3	1
23919505	A:1124:1132	4	1
23728955	A:86:92	1	1
23728955	A:97:105	2	1
23728955	A:312:398	3	1
23728955	A:405:480	4	1
23728955	A:482:484	5	1
23728955	A:490:569	6	1
23728955	A:655:734	7	1
23728955	A:739:818	8	1
23936190	T:47:60	1	1
23936190	A:207:220	2	1
23936190	A:287:300	3	1
23936190	A:495:501	4	1
23936190	A:594:602	5	1
23936190	A:682:695	6	1
23936190	A:893:906	7	1
23936190	A:988:1001	8	1
23936190	A:1143:1148	9	1
23936190	A:1186:1189	10	1
23936190	A:1243:1266	11	1
23936190	A:1442:1447	12	1
23936190	A:1518:1531	13	1
23665056	T:118:128	1	1
23665056	A:1572:1581	2	1
23665056	A:1586:1597	3	1
23665056	A:1765:1776	4	1
23665056	A:1777:1786	5	1
23665056	A:1788:1800	6	1
23665056	A:1802:1810	7	1
23665056	A:1816:1827	8	1
23273038	T:16:27	1	1
23273038	A:289:302	2	1
23273038	A:483:496	3	1
23441959	A:1072:1074	1	1
23441959	A:1166:1168	2	1
23441959	A:1203:1205	3	1
23441959	A:1404:1406	4	1
23441959	A:1453:1455	5	1
23441959	A:1548:1550	6	1
23441959	A:1569:1571	7	1
23441959	A:1700:1702	8	1
23441959	A:1721:1723	9	1
23515443	A:706:713	1	1
23515443	A:752:759	2	1
22370641	T:71:81	1	1
22370641	A:725:735	2	1
22370641	A:737:740	3	1
22370641	A:746:757	4	1
22370641	A:759:762	5	1
22370641	A:765:768	6	1
22370641	A:894:897	7	1
22370641	A:1177:1180	8	1
22370641	A:1182:1185	9	1
22370641	A:1187:1196	10	1
22370641	A:1198:1212	11	1
23732775	T:110:124	1	1
23732775	A:46:57	2	1
23732775	A:62:79	3	1
23732775	A:142:154	4	1
23732775	A:366:380	5	1
23924742	T:22:37	1	1
23924742	T:69:79	2	1
23924742	T:120:125	3	1
23924742	T:137:146	4	1
23924742	A:26:72	5	1
23924742	A:112:122	6	1
23924742	A:206:214	7	1
23924742	A:216:225	8	1
23924742	A:227:236	9	1
23924742	A:242:251	10	1
23924742	A:270:279	11	1
23924742	A:382:391	12	1
23924742	A:415:420	13	1
23924742	A:569:574	14	1
23924742	A:736:745	15	1
23527545	A:32:35	1	1
23527545	A:140:151	2	1
23863988	A:2506:2523	1	1
23449200	A:200:213	1	1
23449200	A:215:227	2	1
23449200	A:233:260	3	1
23950498	T:0:18	1	1
23950498	A:77:95	2	1
23950498	A:360:378	3	1
23950498	A:497:515	4	1
23950498	A:521:529	5	1
23950498	A:601:608	6	1
23807372	T:11:13	1	1
23807372	T:59:66	2	1
23807372	A:11:13	3	1
23807372	A:57:74	4	1
23175666	T:64:72	1	1
23175666	A:76:78	2	1
23175666	A:153:161	3	1
23175666	A:1066:1073	4	1
23072214	A:133:140	1	1
23892268	T:0:11	1	1
23892268	A:25:36	2	1
23892268	A:45:48	3	1
23892268	A:88:102	4	1
23892268	A:104:110	5	1
23892268	A:207:213	6	1
23892268	A:262:265	7	1
23892268	A:427:433	8	1
23892268	A:526:537	9	1
23892268	A:635:641	10	1
23892268	A:784:790	11	1
23892268	A:819:825	12	1
23892268	A:887:893	13	1
23892268	A:945:948	14	1
23892268	A:988:991	15	1
23892268	A:1164:1167	16	1
23892268	A:1228:1231	17	1
23892268	A:1338:1344	18	1
23892268	A:1449:1464	19	1
23892268	A:1466:1469	20	1
23892268	A:1519:1551	21	1
23892268	A:1553:1556	22	1
23892268	A:1562:1571	23	1
23892268	A:1573:1577	24	1
23836655	T:19:25	1	1
23836655	T:80:83	2	1
23836655	A:76:82	3	1
23836655	A:84:101	4	1
23836655	A:107:113	5	1
23836655	A:115:120	6	1
23836655	A:122:127	7	1
23836655	A:129:134	8	1
23836655	A:136:141	9	1
23836655	A:452:458	10	1
23836655	A:550:553	11	1
23836655	A:591:600	12	1
23836655	A:647:650	13	1
23836655	A:746:765	14	1
23836655	A:920:923	15	1
23836655	A:1077:1080	16	1
23836655	A:1180:1199	17	1
23836655	A:1403:1410	18	1
23836655	A:1415:1422	19	1
23836655	A:1464:1483	20	1
23794180	A:220:225	1	1
23794180	A:948:954	2	1
23339690	A:1747:1756	1	1
23766527	A:1004:1022	1	1
23766527	A:1025:1036	2	1
23766527	A:1038:1041	3	1
23766527	A:1044:1047	4	1
23766527	A:1078:1089	5	1
23766527	A:1167:1177	6	1
23766527	A:1180:1191	7	1
23766527	A:1219:1229	8	1
23766527	A:1232:1244	9	1
23766527	A:1266:1269	10	1
23766527	A:1272:1275	11	1
23766527	A:1290:1293	12	1
23766527	A:1296:1299	13	1
23845289	A:542:545	1	1
23845289	A:1382:1385	2	1
22945792	T:54:62	1	1
22945792	T:67:78	2	1
22945792	A:223:234	3	1
22945792	A:257:265	4	1
22945792	A:295:303	5	1
22945792	A:373:381	6	1
22945792	A:451:462	7	1
22945792	A:523:534	8	1
22945792	A:814:822	9	1
23871059	T:67:85	1	1
23871059	A:88:106	2	1
23871059	A:108:111	3	1
23871059	A:142:154	4	1
23871059	A:326:344	5	1
23871059	A:380:383	6	1
23871059	A:424:445	7	1
23871059	A:462:473	8	1
23871059	A:475:484	9	1
23871059	A:549:556	10	1
23871059	A:558:568	11	1
23871059	A:573:585	12	1
23871059	A:598:610	13	1
23871059	A:728:738	14	1
23871059	A:743:755	15	1
23871059	A:822:825	16	1
23871059	A:948:951	17	1
23871059	A:1015:1027	18	1
23624148	T:0:13	1	1
23624148	A:137:150	2	1
23624148	A:162:174	3	1
23624148	A:248:261	4	1
23624148	A:327:335	5	1
23624148	A:347:358	6	1
23624148	A:391:402	7	1
23624148	A:434:447	8	1
23624148	A:481:504	9	1
23624148	A:506:511	10	1
23624148	A:524:535	11	1
23624148	A:625:638	12	1
23624148	A:642:653	13	1
23624148	A:733:744	14	1
23624148	A:830:843	15	1
23624148	A:853:864	16	1
23624148	A:896:907	17	1
23624148	A:988:1010	18	1
23624148	A:1012:1015	19	1
23624148	A:1032:1038	20	1
23624148	A:1048:1051	21	1
23624148	A:1066:1079	22	1
23624148	A:1106:1119	23	1
23624148	A:1209:1222	24	1
23624148	A:1252:1256	25	1
23624148	A:1310:1321	26	1
23624148	A:1352:1365	27	1
23931642	A:114:131	1	1
23931642	A:681:695	2	1
23931642	A:697:708	3	1
23931642	A:714:722	4	1
23931642	A:1298:1305	5	1
23873252	T:19:30	1	1
23873252	T:32:35	2	1
23873252	T:46:55	3	1
23873252	A:203:214	4	1
23873252	A:216:219	5	1
23873252	A:1001:1004	6	1
23873252	A:1099:1102	7	1
23873252	A:1413:1416	8	1
23706208	T:31:61	1	1
23706208	T:76:102	2	1
23706208	A:16:46	3	1
23706208	A:48:53	4	1
23706208	A:103:129	5	1
23706208	A:162:167	6	1
23706208	A:169:183	7	1
23706208	A:196:228	8	1
23706208	A:230:234	9	1
23706208	A:258:263	10	1
23706208	A:468:473	11	1
23706208	A:539:544	12	1
23706208	A:569:573	13	1
23706208	A:579:585	14	1
23706208	A:631:636	15	1
23706208	A:704:709	16	1
23706208	A:717:722	17	1
23706208	A:724:729	18	1
23706208	A:731:736	19	1
23706208	A:749:754	20	1
23706208	A:756:760	21	1
23706208	A:789:794	22	1
23706208	A:846:850	23	1
23706208	A:870:875	24	1
23892513	A:370:376	1	1
23892513	A:569:579	2	1
23892513	A:1310:1316	3	1
23643416	T:39:48	1	1
23643416	A:191:200	2	1
23643416	A:295:297	3	1
23643416	A:332:341	4	1
23643416	A:508:517	5	1
23643416	A:638:647	6	1
23643416	A:729:738	7	1
23643416	A:857:885	8	1
23643416	A:1053:1061	9	1
23643416	A:1107:1116	10	1
23643416	A:1193:1202	11	1
23334882	A:242:246	1	1
23334882	A:392:410	2	1
23334882	A:415:419	3	1
23334882	A:514:536	4	1
23334882	A:538:557	5	1
23334882	A:559:583	6	1
23334882	A:620:630	7	1
23334882	A:709:720	8	1
23334882	A:774:788	9	1
23334882	A:847:850	10	1
23334882	A:1098:1101	11	1
23334882	A:1733:1736	12	1
23905514	T:7:14	1	1
23905514	T:42:49	2	1
23905514	T:128:135	3	1
23905514	A:0:7	4	1
23905514	A:76:83	5	1
23905514	A:108:115	6	1
23905514	A:256:263	7	1
23905514	A:337:344	8	1
23905514	A:500:507	9	1
23905514	A:701:708	10	1
23905514	A:1099:1106	11	1
23905514	A:1202:1209	12	1
23905514	A:1318:1336	13	1
23905514	A:1393:1412	14	1
23905514	A:1449:1456	15	1
23905514	A:1488:1493	16	1
23905514	A:1540:1568	17	1
23312061	T:7:19	1	1
23312061	A:143:155	2	1
23312061	A:157:160	3	1
23312061	A:166:176	4	1
23312061	A:249:252	5	1
23312061	A:361:364	6	1
23312061	A:505:508	7	1
23312061	A:787:790	8	1
23312061	A:905:913	9	1
23312061	A:1031:1034	10	1
23312061	A:1164:1167	11	1
23312061	A:1216:1219	12	1
23312061	A:1314:1317	13	1
23312061	A:1417:1420	14	1
23017421	A:94:115	1	1
23017421	A:169:183	2	1
23017421	A:408:421	3	1
23017421	A:577:588	4	1
23017421	A:594:605	5	1
23017421	A:607:620	6	1
23017421	A:644:664	7	1
23017421	A:908:919	8	1
23017421	A:937:948	9	1
23937395	T:48:56	1	1
23937395	T:112:120	2	1
23937395	A:32:43	3	1
23937395	A:89:125	4	1
23937395	A:131:139	5	1
23937395	A:141:153	6	1
23937395	A:158:170	7	1
23937395	A:175:178	8	1
23937395	A:236:240	9	1
23937395	A:242:247	10	1
23937395	A:372:384	11	1
23937395	A:472:484	12	1
23937395	A:715:727	13	1
23937395	A:768:780	14	1
23937395	A:1024:1029	15	1
23937395	A:1034:1039	16	1
23937395	A:1271:1282	17	1
23937395	A:1315:1326	18	1
23937395	A:1366:1371	19	1
23937395	A:1412:1417	20	1
[truncated: 112,845 more rows]
