# Supplementary material for: LeadMine: a grammar and dictionary driven approach to entity recognition
Source: J Cheminform. 2015 Jan 19;7(Suppl 1):S5. doi: 10.1186/1758-2946-7-S1-S5 (PMC4331695; doi:10.1186/1758-2946-7-S1-S5)
Supplement: Additional file 2 — The output of LeadMine, in CHEMDNER chemical entity mention annotation format, which was used to produce Figure 6. [file 1758-2946-7-S1-S5-S2.zip › nowhitelistnopubchem.txt]

23964783	A:603:630	1	1
23964783	A:632:635	2	1
23793158	A:212:227	1	1
23793158	A:398:402	2	1
23793158	A:406:410	3	1
23793158	A:456:462	4	1
23793158	A:1281:1283	5	1
23793158	A:1285:1287	6	1
23793158	A:1298:1300	7	1
23208951	A:94:113	1	1
23208951	A:703:708	2	1
23886572	T:0:9	1	1
23886572	A:235:244	2	1
23886572	A:249:258	3	1
23886572	A:489:498	4	1
23886572	A:500:509	5	1
23886572	A:514:523	6	1
23886572	A:529:538	7	1
23886572	A:632:641	8	1
23886572	A:646:655	9	1
23886572	A:712:721	10	1
23886572	A:789:798	11	1
23886572	A:919:928	12	1
23886572	A:934:943	13	1
23886572	A:1043:1052	14	1
23886572	A:1190:1199	15	1
23886572	A:1349:1358	16	1
23323548	A:667:674	1	1
23323548	A:675:684	2	1
23966462	A:845:856	1	1
23867530	T:34:43	1	1
23867530	A:213:222	2	1
23867530	A:242:246	3	1
23867530	A:549:558	4	1
23867530	A:660:670	5	1
23867530	A:672:687	6	1
23867530	A:689:713	7	1
23867530	A:733:741	8	1
23867530	A:743:750	9	1
23867530	A:755:764	10	1
23867530	A:782:789	11	1
23867530	A:852:863	12	1
23867530	A:937:946	13	1
23917724	A:1029:1041	1	1
23917724	A:1042:1058	2	1
23173962	A:250:262	1	1
22580612	A:444:452	1	1
22580612	A:572:591	2	1
23670090	T:85:95	1	1
23670090	A:153:163	2	1
23670090	A:380:387	3	1
23670090	A:625:635	4	1
23670090	A:735:745	5	1
23414099	T:58:69	1	1
23414099	T:78:85	2	1
23414099	A:92:103	3	1
23414099	A:113:120	4	1
23414099	A:214:225	5	1
23414099	A:266:289	6	1
23414099	A:357:368	7	1
23707995	T:73:84	1	1
23707995	A:415:426	2	1
23707995	A:555:566	3	1
23863549	A:152:158	1	1
23863549	A:204:210	2	1
23863549	A:568:574	3	1
23863549	A:579:587	4	1
23820275	A:424:467	1	1
23820275	A:541:553	2	1
23820275	A:1443:1455	3	1
23574406	T:0:15	1	1
23574406	T:74:82	2	1
23574406	A:0:15	3	1
23574406	A:17:21	4	1
23574406	A:85:93	5	1
23574406	A:151:155	6	1
23574406	A:296:300	7	1
23574406	A:328:345	8	1
23574406	A:736:740	9	1
23574406	A:1035:1039	10	1
23574406	A:1225:1229	11	1
23574406	A:1448:1452	12	1
23574406	A:1747:1751	13	1
23955681	T:31:38	1	1
23955681	T:59:66	2	1
23955681	T:83:91	3	1
23955681	A:33:37	4	1
23955681	A:98:105	5	1
23955681	A:163:171	6	1
23955681	A:243:250	7	1
23955681	A:255:257	8	1
23955681	A:258:260	9	1
23955681	A:489:497	10	1
23122103	A:565:585	1	1
23122103	A:589:611	2	1
23122103	A:619:638	3	1
23122103	A:726:745	4	1
23122103	A:752:767	5	1
23903840	A:194:203	1	1
23459109	T:58:69	1	1
23459109	A:107:118	2	1
23459109	A:120:123	3	1
23459109	A:272:275	4	1
23459109	A:560:563	5	1
23459109	A:743:746	6	1
23459109	A:1098:1104	7	1
23459109	A:1105:1113	8	1
23459109	A:1119:1125	9	1
23459109	A:1197:1200	10	1
23459109	A:1232:1235	11	1
23459109	A:1368:1371	12	1
23459109	A:1599:1602	13	1
23385092	T:4:12	1	1
23385092	T:36:51	2	1
23385092	T:56:68	3	1
23385092	A:0:5	4	1
23385092	A:151:165	5	1
23385092	A:170:181	6	1
23385092	A:217:225	7	1
23385092	A:651:672	8	1
23385092	A:688:696	9	1
23385092	A:710:718	10	1
23597321	A:567:570	1	1
23597321	A:571:574	2	1
23597321	A:576:579	3	1
23597321	A:580:583	4	1
23597321	A:585:587	5	1
23597321	A:595:598	6	1
23597321	A:599:602	7	1
23597321	A:618:621	8	1
23597321	A:622:625	9	1
23597321	A:630:633	10	1
23597321	A:634:637	11	1
23597321	A:649:652	12	1
23597321	A:653:656	13	1
23597321	A:661:664	14	1
23597321	A:665:668	15	1
23597321	A:783:786	16	1
23597321	A:787:790	17	1
23597321	A:795:798	18	1
23597321	A:799:802	19	1
23940116	T:81:85	1	1
23940116	A:117:123	2	1
23940116	A:177:183	3	1
23940116	A:498:504	4	1
23940116	A:900:906	5	1
23274771	T:74:85	1	1
23274771	A:228:239	2	1
23274771	A:241:244	3	1
23274771	A:345:348	4	1
23274771	A:523:526	5	1
23274771	A:710:713	6	1
23274771	A:1274:1277	7	1
23916866	A:801:815	1	1
23916866	A:985:999	2	1
23818613	T:116:123	1	1
23818613	A:26:33	2	1
23818613	A:125:132	3	1
23818613	A:140:165	4	1
23818613	A:239:248	5	1
23818613	A:253:263	6	1
23818613	A:290:320	7	1
23818613	A:337:347	8	1
23818613	A:372:384	9	1
23818613	A:681:704	10	1
23818613	A:883:888	11	1
23818613	A:929:939	12	1
23818613	A:982:987	13	1
23818613	A:1028:1035	14	1
23818613	A:1088:1094	15	1
23818613	A:1098:1108	16	1
23818613	A:1455:1465	17	1
23818613	A:1512:1542	18	1
23542084	T:88:101	1	1
23542084	T:113:117	2	1
23542084	A:72:85	3	1
23542084	A:112:116	4	1
23542084	A:470:477	5	1
23542084	A:485:491	6	1
23542084	A:531:538	7	1
23542084	A:545:551	8	1
23265543	T:13:21	1	1
23265543	T:57:65	2	1
23265543	T:66:72	3	1
23265543	A:66:74	4	1
23265543	A:233:240	5	1
23265543	A:241:246	6	1
23265543	A:422:430	7	1
23265543	A:510:526	8	1
23265543	A:544:551	9	1
23265543	A:578:586	10	1
23265543	A:755:769	11	1
23265543	A:796:804	12	1
23265543	A:843:854	13	1
23265543	A:863:871	14	1
23265543	A:893:904	15	1
23265543	A:944:956	16	1
23265543	A:982:986	17	1
23953890	T:103:112	1	1
23953890	A:263:272	2	1
23953890	A:676:686	3	1
23953890	A:808:818	4	1
23953890	A:1068:1078	5	1
23953890	A:1083:1094	6	1
23953890	A:1095:1103	7	1
23953890	A:1275:1296	8	1
23953890	A:1298:1311	9	1
23953890	A:1313:1325	10	1
23953890	A:1327:1338	11	1
23953890	A:1343:1363	12	1
23953890	A:1397:1422	13	1
23953890	A:1424:1433	14	1
23953890	A:1435:1445	15	1
23953890	A:1450:1456	16	1
23953890	A:1592:1602	17	1
23953890	A:1730:1741	18	1
23904253	A:660:671	1	1
23904253	A:746:757	2	1
23904253	A:828:849	3	1
23904253	A:1031:1052	4	1
23835074	A:115:123	1	1
23200945	T:13:20	1	1
23200945	T:84:97	2	1
23200945	A:97:104	3	1
23200945	A:124:137	4	1
23200945	A:160:167	5	1
23200945	A:200:208	6	1
23200945	A:337:349	7	1
23200945	A:363:367	8	1
23200945	A:368:374	9	1
23200945	A:421:434	10	1
23200945	A:852:865	11	1
23200945	A:956:958	12	1
23200945	A:1153:1157	13	1
23200945	A:1218:1230	14	1
23200945	A:1260:1267	15	1
23200945	A:1514:1522	16	1
23200945	A:1833:1846	17	1
23959231	T:101:110	1	1
23959231	A:339:348	2	1
23959231	A:372:389	3	1
23959231	A:736:763	4	1
23959231	A:768:776	5	1
23959231	A:929:958	6	1
23959231	A:963:989	7	1
23959231	A:991:994	8	1
23959231	A:1084:1087	9	1
23611476	T:13:25	1	1
23611476	A:18:30	2	1
23611476	A:32:35	3	1
23611476	A:114:117	4	1
23611476	A:337:340	5	1
23611476	A:584:587	6	1
23611476	A:706:709	7	1
23611476	A:807:810	8	1
23611476	A:965:968	9	1
23611476	A:1197:1216	10	1
23611476	A:1218:1221	11	1
23611476	A:1299:1302	12	1
23611476	A:1310:1313	13	1
23611476	A:1447:1450	14	1
23898949	T:36:50	1	1
23898949	T:56:71	2	1
23898949	A:12:26	3	1
23898949	A:38:53	4	1
23898949	A:111:125	5	1
23898949	A:162:179	6	1
23898949	A:192:197	7	1
23898949	A:284:287	8	1
23898949	A:324:351	9	1
23898949	A:388:438	10	1
23898949	A:449:464	11	1
23898949	A:500:514	12	1
23898949	A:631:645	13	1
23898949	A:743:747	14	1
23898949	A:752:756	15	1
23928011	T:28:47	1	1
23928011	A:135:154	2	1
23928011	A:156:160	3	1
23928011	A:428:432	4	1
23928011	A:627:631	5	1
23928011	A:854:858	6	1
23928011	A:907:911	7	1
23928011	A:984:988	8	1
23928011	A:1105:1109	9	1
23928011	A:1225:1229	10	1
23852891	A:288:302	1	1
23852891	A:304:308	2	1
23852891	A:432:436	3	1
23852891	A:638:642	4	1
23852891	A:693:697	5	1
23852891	A:885:889	6	1
23852891	A:1138:1142	7	1
23852891	A:1275:1279	8	1
23852891	A:1344:1348	9	1
23852891	A:1393:1397	10	1
23852891	A:1409:1413	11	1
23852891	A:1469:1473	12	1
23852891	A:1485:1489	13	1
23852891	A:1548:1552	14	1
23852891	A:1592:1596	15	1
23320964	A:672:680	1	1
23870142	A:611:614	1	1
23870142	A:631:634	2	1
23538322	T:99:108	1	1
23538322	A:182:191	2	1
23538322	A:336:345	3	1
23538322	A:613:624	4	1
23538322	A:625:626	5	1
23538322	A:662:673	6	1
23538322	A:1510:1514	7	1
23538322	A:1802:1811	8	1
23831484	T:0:9	1	1
23831484	A:507:516	2	1
23831484	A:551:562	3	1
23831484	A:576:587	4	1
23831484	A:662:671	5	1
23831484	A:787:795	6	1
23831484	A:840:846	7	1
23831484	A:938:946	8	1
23831484	A:995:999	9	1
23831484	A:1073:1082	10	1
23831484	A:1311:1320	11	1
23831484	A:1350:1361	12	1
23831484	A:1412:1423	13	1
23831484	A:1525:1531	14	1
23831484	A:1562:1569	15	1
23831484	A:1712:1723	16	1
23831484	A:1767:1778	17	1
23273551	A:1465:1467	1	1
23651543	T:27:35	1	1
23651543	A:77:85	2	1
23651543	A:126:137	3	1
23651543	A:191:199	4	1
23651543	A:360:368	5	1
23651543	A:674:682	6	1
23651543	A:720:728	7	1
23651543	A:849:857	8	1
23651543	A:875:883	9	1
23651543	A:890:898	10	1
23651543	A:998:1006	11	1
23651543	A:1022:1030	12	1
23651543	A:1152:1160	13	1
23651543	A:1185:1193	14	1
23651543	A:1288:1296	15	1
23651543	A:1325:1333	16	1
23651543	A:1438:1446	17	1
23651543	A:1453:1461	18	1
23651543	A:1538:1546	19	1
23651543	A:1682:1690	20	1
23884647	A:617:625	1	1
23884647	A:885:911	2	1
23864374	A:1715:1719	1	1
23127543	A:732:751	1	1
23127543	A:996:1003	2	1
23537166	A:73:79	1	1
23537166	A:88:98	2	1
23537166	A:420:423	3	1
23537166	A:779:782	4	1
23934498	A:138:160	1	1
23934498	A:243:247	2	1
23934498	A:324:336	3	1
23934498	A:693:705	4	1
23934498	A:777:818	5	1
23934498	A:820:824	6	1
23934498	A:1152:1156	7	1
23657001	A:430:437	1	1
23657001	A:1157:1164	2	1
23661293	T:87:98	1	1
23661293	A:51:62	2	1
23661293	A:446:457	3	1
23661293	A:1205:1216	4	1
23959212	T:26:32	1	1
23959212	A:651:657	2	1
23959212	A:1331:1337	3	1
23707478	A:415:426	1	1
23327759	T:0:29	1	1
23327759	A:10:39	2	1
23281663	A:711:753	1	1
23281663	A:755:765	2	1
23281663	A:771:824	3	1
23281663	A:995:1001	4	1
23698464	A:125:132	1	1
23698464	A:380:390	2	1
23129417	A:287:298	1	1
23632052	T:48:57	1	1
23632052	A:134:143	2	1
23632052	A:380:389	3	1
23632052	A:560:569	4	1
23632052	A:846:855	5	1
23632052	A:1015:1024	6	1
23632052	A:1393:1402	7	1
23632052	A:1507:1516	8	1
23906706	A:1246:1256	1	1
23906706	A:1274:1281	2	1
23906706	A:1364:1371	3	1
23906706	A:1376:1385	4	1
23852048	T:40:49	1	1
23852048	T:100:107	2	1
23852048	A:16:25	3	1
23852048	A:69:74	4	1
23852048	A:91:97	5	1
23852048	A:117:142	6	1
23852048	A:256:261	7	1
23852048	A:262:271	8	1
23852048	A:310:317	9	1
23340887	A:400:407	1	1
23340887	A:614:625	2	1
23340887	A:635:646	3	1
23340887	A:653:666	4	1
23340887	A:1247:1260	5	1
23882012	A:596:602	1	1
23882012	A:951:960	2	1
23882012	A:1084:1100	3	1
23882012	A:1336:1351	4	1
23882012	A:1557:1572	5	1
23914927	A:586:597	1	1
23430161	T:28:35	1	1
23210781	A:934:944	1	1
23210781	A:1022:1028	2	1
23210781	A:1420:1429	3	1
23871247	T:0:20	1	1
23871247	T:22:25	2	1
23871247	A:34:47	3	1
23871247	A:59:79	4	1
23871247	A:81:84	5	1
23871247	A:402:414	6	1
23871247	A:771:774	7	1
23871247	A:875:878	8	1
23871247	A:1125:1128	9	1
23871247	A:1234:1237	10	1
23561153	A:164:168	1	1
23561153	A:173:176	2	1
23561153	A:793:807	3	1
23329066	T:104:111	1	1
23329066	A:11:18	2	1
23329066	A:147:154	3	1
23329066	A:256:263	4	1
23329066	A:393:400	5	1
23329066	A:1447:1454	6	1
23329066	A:1543:1550	7	1
23329066	A:1680:1687	8	1
23836512	T:43:53	1	1
23836512	A:129:139	2	1
23836512	A:341:351	3	1
23836512	A:744:754	4	1
23836512	A:1081:1091	5	1
23836512	A:1223:1233	6	1
23836512	A:1359:1369	7	1
23179911	T:65:80	1	1
23179911	A:122:137	2	1
23179911	A:178:180	3	1
23179911	A:190:192	4	1
23179911	A:302:308	5	1
23179911	A:343:345	6	1
23179911	A:372:380	7	1
23179911	A:498:500	8	1
23179911	A:632:634	9	1
23503664	A:1106:1114	1	1
23503664	A:1131:1140	2	1
23889668	A:0:14	1	1
23856759	A:51:60	1	1
23057672	T:70:95	1	1
23057672	A:131:156	2	1
23057672	A:440:451	3	1
23057672	A:537:548	4	1
23057672	A:689:700	5	1
23057672	A:847:858	6	1
23057672	A:1777:1802	7	1
23327905	T:0:7	1	1
23327905	A:10:17	2	1
23642484	A:457:465	1	1
23768365	A:441:445	1	1
23768365	A:450:455	2	1
23759873	A:150:157	1	1
23759873	A:168:177	2	1
23723125	T:61:67	1	1
23723125	A:492:498	2	1
23723125	A:773:781	3	1
23723125	A:807:816	4	1
23723125	A:831:853	5	1
23723125	A:995:1017	6	1
23723125	A:1102:1124	7	1
23391491	T:197:206	1	1
23427795	T:39:46	1	1
23427795	A:79:86	2	1
23427795	A:441:448	3	1
23427795	A:554:561	4	1
23427795	A:589:598	5	1
23427795	A:603:607	6	1
23427795	A:693:700	7	1
23427795	A:924:933	8	1
23427795	A:1075:1082	9	1
23427795	A:1122:1126	10	1
23934774	A:4:8	1	1
23934774	A:107:114	2	1
23934774	A:356:376	3	1
23934774	A:403:409	4	1
23934774	A:1256:1263	5	1
23007560	A:337:345	1	1
23007560	A:507:515	2	1
23007560	A:519:522	3	1
23007560	A:533:541	4	1
23007560	A:598:606	5	1
23007560	A:623:631	6	1
23007560	A:645:653	7	1
23716123	A:153:157	1	1
23716123	A:169:172	2	1
23624320	T:37:46	1	1
23624320	A:137:148	2	1
23624320	A:184:192	3	1
23624320	A:260:271	4	1
23624320	A:320:328	5	1
23624320	A:426:431	6	1
23624320	A:689:709	7	1
23624320	A:711:714	8	1
23624320	A:716:729	9	1
23624320	A:811:814	10	1
23624320	A:815:829	11	1
23624320	A:1265:1276	12	1
23624320	A:1344:1347	13	1
23291560	T:32:43	1	1
23291560	A:0:11	2	1
23291560	A:13:16	3	1
23291560	A:164:167	4	1
23291560	A:352:355	5	1
23291560	A:369:387	6	1
23291560	A:476:479	7	1
23291560	A:553:556	8	1
23291560	A:876:879	9	1
23291560	A:1014:1026	10	1
23291560	A:1195:1198	11	1
23291560	A:1313:1316	12	1
23291560	A:1388:1391	13	1
23291560	A:1571:1574	14	1
23913686	T:52:63	1	1
23913686	A:139:148	2	1
23913686	A:414:425	3	1
23913686	A:1581:1592	4	1
23790844	T:53:63	1	1
23790844	A:29:36	2	1
23790844	A:263:270	3	1
23790844	A:280:290	4	1
23790844	A:511:521	5	1
23790844	A:720:730	6	1
23347953	T:37:45	1	1
23347953	T:69:76	2	1
23347953	T:94:102	3	1
23347953	T:125:131	4	1
23347953	A:0:8	5	1
23347953	A:83:91	6	1
23347953	A:308:314	7	1
23347953	A:316:324	8	1
23347953	A:355:362	9	1
23347953	A:485:493	10	1
23347953	A:605:618	11	1
23347953	A:711:719	12	1
23347953	A:774:781	13	1
23347953	A:906:912	14	1
23347953	A:949:956	15	1
23812802	T:29:40	1	1
23812802	A:0:11	2	1
23812802	A:89:107	3	1
23812802	A:171:179	4	1
23812802	A:309:320	5	1
23812802	A:426:437	6	1
23812802	A:507:518	7	1
23812802	A:867:878	8	1
23812802	A:1541:1552	9	1
23812802	A:1564:1574	10	1
23812802	A:1585:1595	11	1
23812802	A:1606:1617	12	1
23812802	A:1628:1640	13	1
23812802	A:1651:1662	14	1
23812802	A:1676:1687	15	1
23812802	A:1698:1709	16	1
23812802	A:2016:2027	17	1
23812802	A:2225:2236	18	1
23812802	A:2278:2289	19	1
23812802	A:2292:2303	20	1
23812802	A:2527:2538	21	1
23812802	A:2555:2566	22	1
23812802	A:2643:2654	23	1
23812802	A:2804:2815	24	1
23812802	A:2856:2867	25	1
23927242	A:271:278	1	1
23927242	A:676:684	2	1
23927242	A:689:691	3	1
23927242	A:708:715	4	1
23702461	T:11:20	1	1
23702461	A:70:79	2	1
23702461	A:773:782	3	1
23702461	A:838:847	4	1
23702461	A:987:996	5	1
23707724	A:213:221	1	1
23707724	A:226:234	2	1
23707724	A:492:500	3	1
23707724	A:678:686	4	1
23707724	A:759:767	5	1
23707724	A:925:933	6	1
23707724	A:1113:1121	7	1
23707724	A:1170:1178	8	1
23707724	A:1213:1221	9	1
23707724	A:1275:1283	10	1
23707724	A:1316:1324	11	1
23707724	A:1546:1554	12	1
23707724	A:1648:1656	13	1
23595515	A:0:10	1	1
23595515	A:12:23	2	1
23595515	A:25:33	3	1
23595515	A:139:147	4	1
23595515	A:273:283	5	1
23595515	A:285:296	6	1
23595515	A:301:309	7	1
23595515	A:398:408	8	1
23595515	A:413:421	9	1
23595515	A:449:457	10	1
23595515	A:521:532	11	1
23595515	A:761:769	12	1
23786837	T:33:42	1	1
23786837	A:222:231	2	1
23786837	A:362:371	3	1
23786837	A:479:488	4	1
23786837	A:712:721	5	1
23786837	A:990:999	6	1
23786837	A:1276:1285	7	1
23786837	A:1454:1463	8	1
23786837	A:1989:1998	9	1
23786837	A:2169:2178	10	1
23017409	T:19:28	1	1
23017409	T:41:71	2	1
23017409	A:223:232	3	1
23017409	A:246:282	4	1
23017409	A:284:288	5	1
23017409	A:318:327	6	1
23017409	A:340:344	7	1
23017409	A:416:437	8	1
23017409	A:496:505	9	1
23017409	A:688:709	10	1
23017409	A:808:817	11	1
23017409	A:829:833	12	1
23017409	A:928:932	13	1
23017409	A:1022:1031	14	1
23017409	A:1127:1131	15	1
23391259	T:11:18	1	1
23391259	T:97:104	2	1
23391259	A:62:69	3	1
23391259	A:155:162	4	1
23391259	A:181:188	5	1
23391259	A:202:212	6	1
23391259	A:246:254	7	1
23391259	A:256:258	8	1
23391259	A:264:271	9	1
23391259	A:273:276	10	1
23391259	A:338:342	11	1
23391259	A:346:353	12	1
23391259	A:401:415	13	1
23391259	A:428:436	14	1
23391259	A:508:520	15	1
23391259	A:630:637	16	1
23391259	A:661:668	17	1
23391259	A:741:748	18	1
23391259	A:778:781	19	1
23391259	A:848:855	20	1
23391259	A:871:874	21	1
23391259	A:983:985	22	1
23391259	A:1012:1021	23	1
23391259	A:1023:1028	24	1
23391259	A:1089:1096	25	1
23391259	A:1117:1124	26	1
23391259	A:1189:1196	27	1
23391259	A:1212:1222	28	1
23391259	A:1227:1235	29	1
23912064	T:4:25	1	1
23912064	A:9:18	2	1
23912064	A:24:45	3	1
23912064	A:143:151	4	1
23912064	A:352:369	5	1
23587424	T:45:50	1	1
23587424	A:265:270	2	1
23587424	A:463:477	3	1
23709364	A:111:121	1	1
23709364	A:443:477	2	1
23709364	A:852:858	3	1
23709364	A:1254:1257	4	1
23845732	T:44:55	1	1
23845732	A:86:97	2	1
23845732	A:154:165	3	1
23845732	A:459:480	4	1
23845732	A:482:485	5	1
23845732	A:501:509	6	1
23845732	A:517:526	7	1
23845732	A:528:531	8	1
23845732	A:537:551	9	1
23845732	A:553:556	10	1
23845732	A:888:891	11	1
23575975	T:91:106	1	1
23575975	A:8:23	2	1
23575975	A:1040:1061	3	1
23756216	A:121:144	1	1
23756216	A:155:175	2	1
23756216	A:197:204	3	1
23756216	A:232:243	4	1
23756216	A:696:724	5	1
23756216	A:726:730	6	1
23545134	T:28:40	1	1
23545134	A:0:12	2	1
23545134	A:14:17	3	1
23545134	A:25:40	4	1
23545134	A:110:122	5	1
23545134	A:366:369	6	1
23545134	A:475:478	7	1
23545134	A:899:902	8	1
23545134	A:1204:1207	9	1
23545134	A:1518:1521	10	1
23830980	A:407:422	1	1
23830980	A:424:440	2	1
23915360	T:32:41	1	1
23915360	T:72:78	2	1
23915360	T:127:136	3	1
23915360	A:252:261	4	1
23915360	A:515:521	5	1
23915360	A:996:1005	6	1
23257216	A:526:534	1	1
23523661	T:21:30	1	1
23523661	A:198:207	2	1
23523661	A:381:390	3	1
23523661	A:396:405	4	1
23523661	A:544:558	5	1
23523661	A:764:773	6	1
23523661	A:974:983	7	1
23523661	A:1022:1031	8	1
23961762	A:413:425	1	1
23961762	A:429:435	2	1
23961762	A:440:456	3	1
23961762	A:460:466	4	1
23961762	A:524:536	5	1
23961762	A:540:546	6	1
23961762	A:597:609	7	1
23961762	A:820:832	8	1
23961762	A:893:909	9	1
23961762	A:1085:1093	10	1
23961762	A:1421:1433	11	1
23961762	A:1438:1454	12	1
22305633	T:4:21	1	1
22305633	A:35:52	2	1
23867527	A:381:397	1	1
23867527	A:421:428	2	1
23867527	A:747:763	3	1
23867527	A:883:889	4	1
23867527	A:955:969	5	1
23794171	A:745:757	1	1
23794171	A:888:900	2	1
23794171	A:969:981	3	1
23794171	A:1035:1047	4	1
23794171	A:1146:1158	5	1
23207250	T:15:31	1	1
23207250	T:37:51	2	1
23207250	A:146:162	3	1
23207250	A:183:197	4	1
23207250	A:289:305	5	1
23207250	A:344:351	6	1
23207250	A:422:452	7	1
23207250	A:454:461	8	1
23207250	A:463:488	9	1
23207250	A:647:654	10	1
23207250	A:659:673	11	1
23207250	A:928:944	12	1
23207250	A:1259:1266	13	1
23719831	A:50:66	1	1
23719831	A:784:796	2	1
23359564	T:59:78	1	1
23359564	A:0:19	2	1
23359564	A:21:24	3	1
23359564	A:272:275	4	1
23359564	A:385:388	5	1
23359564	A:681:684	6	1
23359564	A:734:737	7	1
23359564	A:1333:1336	8	1
23874444	T:141:150	1	1
23874444	A:89:98	2	1
23874444	A:512:529	3	1
23769125	A:177:179	1	1
23769125	A:181:183	2	1
23769125	A:185:187	3	1
23769125	A:189:191	4	1
23769125	A:193:195	5	1
23769125	A:197:199	6	1
23769125	A:201:203	7	1
23769125	A:209:211	8	1
23769125	A:501:509	9	1
23769125	A:752:754	10	1
23769125	A:759:768	11	1
23769125	A:908:910	12	1
23769125	A:915:924	13	1
23875942	T:33:41	1	1
23876717	T:38:45	1	1
23876717	A:156:182	2	1
23832629	A:386:394	1	1
23832629	A:539:544	2	1
23832629	A:550:556	3	1
23796576	A:30:37	1	1
23796576	A:39:42	2	1
23796576	A:501:504	3	1
23796576	A:715:718	4	1
23165754	A:48:56	1	1
23595884	A:928:935	1	1
23564616	A:448:454	1	1
23564616	A:693:701	2	1
23564616	A:703:707	3	1
23564616	A:777:794	4	1
23564616	A:796:800	5	1
23928544	A:634:645	1	1
23890368	T:26:35	1	1
23890368	A:55:64	2	1
23890368	A:510:519	3	1
23890368	A:632:641	4	1
23890368	A:869:878	5	1
23890368	A:936:945	6	1
23890368	A:1039:1048	7	1
23890368	A:1123:1132	8	1
23890368	A:1179:1188	9	1
23890368	A:1261:1270	10	1
23890368	A:1314:1323	11	1
23890368	A:1378:1388	12	1
23890368	A:1415:1425	13	1
23890368	A:1486:1495	14	1
23890368	A:1548:1557	15	1
23890368	A:1599:1608	16	1
23890368	A:1732:1741	17	1
23954561	T:52:68	1	1
23954561	A:0:7	2	1
23954561	A:147:163	3	1
23954561	A:165:168	4	1
23954561	A:201:204	5	1
23954561	A:469:472	6	1
23954561	A:754:774	7	1
23954561	A:776:779	8	1
23954561	A:796:799	9	1
23954561	A:868:871	10	1
23954561	A:944:947	11	1
23954561	A:966:972	12	1
23954561	A:1041:1057	13	1
23954561	A:1059:1062	14	1
23954561	A:1073:1076	15	1
23954561	A:1281:1288	16	1
23954561	A:1379:1382	17	1
23918415	T:0:35	1	1
23918415	A:64:99	2	1
23692396	T:35:47	1	1
23692396	A:106:118	2	1
23692396	A:308:320	3	1
23692396	A:509:516	4	1
23692396	A:648:655	5	1
23692396	A:669:681	6	1
23333897	A:530:536	1	1
23333897	A:1108:1111	2	1
23333897	A:1224:1230	3	1
23333897	A:1246:1248	4	1
23333897	A:1265:1271	5	1
23333897	A:1353:1356	6	1
23333897	A:1401:1407	7	1
23756911	A:171:182	1	1
23771687	T:48:50	1	1
23771687	A:18:20	2	1
23771687	A:109:111	3	1
23771687	A:286:288	4	1
23771687	A:396:398	5	1
23771687	A:933:935	6	1
23771687	A:1057:1059	7	1
23771687	A:1091:1093	8	1
23572020	T:29:50	1	1
23572020	T:64:77	2	1
23572020	T:92:114	3	1
23572020	A:8:27	4	1
23572020	A:69:77	5	1
23572020	A:289:300	6	1
23572020	A:345:387	7	1
23572020	A:513:521	8	1
23572020	A:522:530	9	1
23572020	A:549:562	10	1
23532099	T:0:15	1	1
23532099	A:0:15	2	1
23532099	A:17:21	3	1
23532099	A:252:256	4	1
23532099	A:334:338	5	1
23532099	A:433:437	6	1
23532099	A:475:479	7	1
23532099	A:757:761	8	1
23532099	A:892:896	9	1
23734982	T:51:55	1	1
23734982	T:56:62	2	1
23734982	A:0:4	3	1
23734982	A:5:11	4	1
23734982	A:26:30	5	1
23734982	A:31:37	6	1
23734982	A:213:217	7	1
23734982	A:218:224	8	1
23734982	A:308:312	9	1
23734982	A:313:319	10	1
23734982	A:1195:1199	11	1
23734982	A:1232:1239	12	1
23560650	T:55:91	1	1
23560650	A:62:97	2	1
23560650	A:213:218	3	1
23560650	A:842:851	4	1
23870916	A:318:338	1	1
23870916	A:482:491	2	1
23870916	A:500:507	3	1
23870916	A:509:520	4	1
23870916	A:780:789	5	1
23891819	A:280:293	1	1
23193255	A:913:923	1	1
23726084	T:7:13	1	1
23726084	T:124:130	2	1
23726084	T:144:155	3	1
23726084	A:17:23	4	1
23726084	A:47:58	5	1
23726084	A:80:91	6	1
23726084	A:254:263	7	1
23726084	A:384:390	8	1
23726084	A:406:422	9	1
23726084	A:426:449	10	1
23726084	A:479:485	11	1
23726084	A:684:690	12	1
23726084	A:722:728	13	1
23726084	A:856:862	14	1
23726084	A:884:895	15	1
23726084	A:986:997	16	1
23945227	T:0:6	1	1
23945227	A:33:39	2	1
23945227	A:328:334	3	1
23945227	A:492:498	4	1
23945227	A:1012:1018	5	1
23945227	A:1263:1269	6	1
23945227	A:1458:1464	7	1
23945227	A:1528:1534	8	1
23273052	T:57:65	1	1
23273052	T:66:71	2	1
23273052	A:354:361	3	1
23273052	A:397:402	4	1
23273052	A:445:453	5	1
23273052	A:454:459	6	1
23273052	A:696:704	7	1
23273052	A:705:710	8	1
23273052	A:865:873	9	1
23273052	A:874:879	10	1
23406956	T:19:30	1	1
23406956	T:35:44	2	1
23406956	A:249:258	3	1
23406956	A:274:283	4	1
23406956	A:352:359	5	1
23406956	A:510:519	6	1
23406956	A:535:544	7	1
23406956	A:656:665	8	1
23406956	A:678:687	9	1
23406956	A:844:853	10	1
23406956	A:882:891	11	1
23406956	A:900:909	12	1
23406956	A:927:936	13	1
23406956	A:956:965	14	1
23406956	A:968:977	15	1
23406956	A:1009:1018	16	1
23406956	A:1021:1030	17	1
23406956	A:1097:1108	18	1
23406956	A:1115:1128	19	1
23406956	A:1130:1133	20	1
23406956	A:1160:1171	21	1
23406956	A:1184:1203	22	1
23406956	A:1342:1353	23	1
23406956	A:1369:1381	24	1
23406956	A:1397:1408	25	1
23406956	A:1435:1440	26	1
23406956	A:1445:1456	27	1
23406956	A:1457:1458	28	1
23406956	A:1571:1580	29	1
23406956	A:1588:1597	30	1
23406956	A:1764:1773	31	1
23406956	A:1778:1787	32	1
23454056	T:48:65	1	1
23454056	A:14:31	2	1
23454056	A:399:407	3	1
23454056	A:409:419	4	1
23454056	A:421:435	5	1
23454056	A:440:448	6	1
23454056	A:465:473	7	1
23607394	A:513:521	1	1
23607394	A:522:529	2	1
23607394	A:530:543	3	1
23895930	A:836:838	1	1
23898831	T:24:27	1	1
23898831	A:76:79	2	1
23898831	A:174:180	3	1
23898831	A:388:394	4	1
23898831	A:587:593	5	1
23830897	T:0:12	1	1
23830897	T:144:156	2	1
23830897	A:295:307	3	1
23905021	A:272:281	1	1
23905021	A:325:331	2	1
23905021	A:368:376	3	1
23905021	A:378:391	4	1
23850828	A:10:19	1	1
23274908	A:564:573	1	1
23274908	A:828:835	2	1
23274908	A:837:846	3	1
23274908	A:865:876	4	1
23274908	A:976:983	5	1
23274908	A:1314:1321	6	1
23567961	A:15:23	1	1
23567961	A:832:840	2	1
23770036	T:22:39	1	1
23770036	A:176:199	2	1
23770036	A:430:436	3	1
23770036	A:582:599	4	1
23770036	A:601:605	5	1
23770036	A:739:743	6	1
23770036	A:805:809	7	1
23770036	A:832:836	8	1
23770036	A:1022:1026	9	1
23770036	A:1066:1070	10	1
23770036	A:1256:1260	11	1
23770036	A:1328:1332	12	1
23770036	A:1545:1561	13	1
23891572	T:76:98	1	1
23891572	A:484:506	2	1
23891572	A:519:541	3	1
23821337	A:676:683	1	1
23821337	A:979:984	2	1
23142425	T:0:46	1	1
23142425	A:26:72	2	1
23142425	A:161:164	3	1
23142425	A:1634:1644	4	1
23743713	T:70:78	1	1
23743713	A:71:80	2	1
23743713	A:82:85	3	1
23743713	A:214:217	4	1
23743713	A:538:546	5	1
23743713	A:1112:1123	6	1
23743713	A:1202:1205	7	1
23743713	A:1295:1298	8	1
23743713	A:1643:1649	9	1
23743713	A:1662:1672	10	1
23155202	T:33:43	1	1
23155202	T:48:60	2	1
23155202	A:10:21	3	1
23155202	A:64:75	4	1
23155202	A:88:98	5	1
23155202	A:119:131	6	1
23155202	A:133:143	7	1
23155202	A:144:156	8	1
23155202	A:413:421	9	1
23155202	A:452:462	10	1
23155202	A:505:517	11	1
23155202	A:567:577	12	1
23155202	A:604:616	13	1
23155202	A:874:884	14	1
23155202	A:889:901	15	1
23155202	A:981:1000	16	1
23155202	A:1002:1009	17	1
23155202	A:1010:1021	18	1
23155202	A:1081:1092	19	1
23155202	A:1108:1121	20	1
23155202	A:1370:1380	21	1
23155202	A:1385:1397	22	1
22928818	T:46:57	1	1
22928818	A:249:263	2	1
22928818	A:264:275	3	1
22928818	A:1015:1026	4	1
23686447	A:1464:1474	1	1
23906793	T:51:62	1	1
23906793	A:154:165	2	1
23906793	A:223:229	3	1
23906793	A:262:269	4	1
23906793	A:338:345	5	1
23906793	A:587:594	6	1
23906793	A:608:618	7	1
23906793	A:995:1002	8	1
23906793	A:1248:1254	9	1
23906793	A:1491:1498	10	1
23897961	T:0:10	1	1
23897961	A:39:49	2	1
23897961	A:277:287	3	1
23897961	A:288:301	4	1
23897961	A:304:315	5	1
23897961	A:316:327	6	1
23897961	A:328:341	7	1
23897961	A:379:389	8	1
23897961	A:390:401	9	1
23897961	A:402:415	10	1
23897961	A:450:460	11	1
23897961	A:461:472	12	1
23897961	A:473:486	13	1
23897961	A:489:500	14	1
23897961	A:502:515	15	1
23897961	A:637:647	16	1
23897961	A:648:659	17	1
23897961	A:660:673	18	1
23897961	A:676:687	19	1
23897961	A:688:701	20	1
23897961	A:932:942	21	1
23897961	A:1092:1102	22	1
23897961	A:1335:1345	23	1
23897961	A:1756:1766	24	1
23897961	A:1822:1832	25	1
23862689	A:7:17	1	1
23867118	T:44:52	1	1
23867118	A:4:12	2	1
23867118	A:120:128	3	1
23867118	A:242:250	4	1
23867118	A:357:365	5	1
23867118	A:403:411	6	1
23867118	A:442:450	7	1
23867118	A:818:826	8	1
23867118	A:880:888	9	1
23867118	A:910:918	10	1
23728955	A:86:92	1	1
23728955	A:97:105	2	1
23728955	A:312:398	3	1
23728955	A:405:480	4	1
23728955	A:482:484	5	1
23728955	A:490:569	6	1
23728955	A:655:734	7	1
23728955	A:739:818	8	1
23936190	T:47:60	1	1
23936190	A:207:220	2	1
23936190	A:287:300	3	1
23936190	A:594:602	4	1
23936190	A:682:695	5	1
23936190	A:893:906	6	1
23936190	A:988:1001	7	1
23936190	A:1518:1531	8	1
23665056	T:118:128	1	1
23665056	A:1765:1776	2	1
23273038	T:16:27	1	1
23273038	A:289:302	2	1
23273038	A:483:496	3	1
23515443	A:706:713	1	1
23515443	A:752:759	2	1
22370641	T:71:81	1	1
22370641	A:725:735	2	1
22370641	A:737:740	3	1
22370641	A:746:757	4	1
22370641	A:759:762	5	1
22370641	A:765:768	6	1
22370641	A:894:897	7	1
22370641	A:1182:1185	8	1
22370641	A:1187:1196	9	1
22370641	A:1198:1212	10	1
23732775	T:110:124	1	1
23732775	A:46:57	2	1
23732775	A:62:79	3	1
23732775	A:142:154	4	1
23732775	A:366:380	5	1
23924742	T:22:37	1	1
23924742	T:69:79	2	1
23924742	T:120:125	3	1
23924742	A:26:72	4	1
23924742	A:112:122	5	1
23924742	A:206:214	6	1
23924742	A:227:236	7	1
23924742	A:415:420	8	1
23924742	A:569:574	9	1
23527545	A:32:35	1	1
23449200	A:200:213	1	1
23449200	A:215:227	2	1
23449200	A:233:260	3	1
23950498	T:0:18	1	1
23950498	A:77:95	2	1
23950498	A:360:378	3	1
23950498	A:497:515	4	1
23950498	A:521:529	5	1
23950498	A:601:608	6	1
23807372	T:11:13	1	1
23807372	A:11:13	2	1
23807372	A:57:74	3	1
23175666	T:64:72	1	1
23175666	A:153:161	2	1
23892268	A:1449:1464	1	1
23892268	A:1466:1469	2	1
23892268	A:1562:1571	3	1
23892268	A:1573:1577	4	1
23836655	T:19:25	1	1
23836655	T:80:83	2	1
23836655	A:76:82	3	1
23836655	A:84:101	4	1
23836655	A:107:113	5	1
23836655	A:115:120	6	1
23836655	A:122:127	7	1
23836655	A:129:134	8	1
23836655	A:136:141	9	1
23836655	A:452:458	10	1
23836655	A:550:553	11	1
23836655	A:591:600	12	1
23836655	A:647:650	13	1
23836655	A:920:923	14	1
23836655	A:1077:1080	15	1
23836655	A:1403:1410	16	1
23836655	A:1415:1422	17	1
23339690	A:1747:1756	1	1
23766527	A:1004:1022	1	1
23766527	A:1078:1089	2	1
23766527	A:1167:1177	3	1
23766527	A:1180:1191	4	1
23766527	A:1219:1229	5	1
23766527	A:1232:1244	6	1
23845289	A:542:545	1	1
23845289	A:1382:1385	2	1
22945792	T:54:62	1	1
22945792	T:67:78	2	1
22945792	A:223:234	3	1
22945792	A:257:265	4	1
22945792	A:295:303	5	1
22945792	A:373:381	6	1
22945792	A:451:462	7	1
22945792	A:523:534	8	1
22945792	A:814:822	9	1
23871059	A:142:154	1	1
23871059	A:424:445	2	1
23871059	A:462:465	3	1
23871059	A:466:473	4	1
23871059	A:475:484	5	1
23871059	A:549:556	6	1
23871059	A:558:568	7	1
23871059	A:573:585	8	1
23871059	A:598:610	9	1
23871059	A:728:738	10	1
23871059	A:743:755	11	1
23871059	A:1015:1027	12	1
23624148	A:162:174	1	1
23624148	A:391:402	2	1
23624148	A:988:1010	3	1
23624148	A:1012:1015	4	1
23624148	A:1032:1038	5	1
23624148	A:1066:1079	6	1
23624148	A:1252:1256	7	1
23931642	A:114:131	1	1
23931642	A:714:722	2	1
23931642	A:1298:1305	3	1
23873252	T:46:55	1	1
23706208	T:31:61	1	1
23706208	T:76:102	2	1
23706208	A:16:46	3	1
23706208	A:48:53	4	1
23706208	A:103:129	5	1
23706208	A:162:167	6	1
23706208	A:169:183	7	1
23706208	A:196:228	8	1
23706208	A:230:234	9	1
23706208	A:258:263	10	1
23706208	A:468:473	11	1
23706208	A:539:544	12	1
23706208	A:569:573	13	1
23706208	A:579:584	14	1
23706208	A:631:636	15	1
23706208	A:704:709	16	1
23706208	A:717:722	17	1
23706208	A:724:729	18	1
23706208	A:731:736	19	1
23706208	A:749:754	20	1
23706208	A:756:760	21	1
23706208	A:789:794	22	1
23706208	A:846:850	23	1
23706208	A:870:875	24	1
23892513	A:370:376	1	1
23892513	A:1310:1316	2	1
23643416	A:295:297	1	1
23334882	A:242:246	1	1
23334882	A:392:410	2	1
23334882	A:514:536	3	1
23334882	A:538:557	4	1
23334882	A:559:583	5	1
23334882	A:620:630	6	1
23334882	A:709:720	7	1
23334882	A:774:788	8	1
23905514	T:7:14	1	1
23905514	T:42:49	2	1
23905514	T:128:135	3	1
23905514	A:0:7	4	1
23905514	A:76:83	5	1
23905514	A:108:115	6	1
23905514	A:256:263	7	1
23905514	A:337:344	8	1
23905514	A:500:507	9	1
23905514	A:701:708	10	1
23905514	A:1099:1106	11	1
23905514	A:1202:1209	12	1
23905514	A:1318:1336	13	1
23905514	A:1393:1412	14	1
23905514	A:1449:1456	15	1
23905514	A:1488:1493	16	1
23905514	A:1540:1568	17	1
23312061	T:7:19	1	1
23312061	A:143:155	2	1
23312061	A:157:160	3	1
23312061	A:166:176	4	1
23312061	A:249:252	5	1
23312061	A:361:364	6	1
23312061	A:505:508	7	1
23312061	A:787:790	8	1
23312061	A:905:913	9	1
23312061	A:1031:1034	10	1
23312061	A:1164:1167	11	1
23312061	A:1216:1219	12	1
23312061	A:1314:1317	13	1
23312061	A:1417:1420	14	1
23017421	A:94:115	1	1
23017421	A:169:183	2	1
23017421	A:577:588	3	1
23017421	A:594:605	4	1
23017421	A:607:620	5	1
23017421	A:644:664	6	1
23017421	A:908:919	7	1
23017421	A:937:948	8	1
23937395	T:112:120	1	1
23937395	A:32:43	2	1
23937395	A:89:125	3	1
23937395	A:131:139	4	1
23937395	A:141:153	5	1
23937395	A:158:170	6	1
23937395	A:175:178	7	1
23937395	A:236:240	8	1
23937395	A:242:247	9	1
23937395	A:372:384	10	1
23937395	A:472:484	11	1
23937395	A:715:727	12	1
23937395	A:768:780	13	1
23937395	A:1024:1029	14	1
23937395	A:1034:1039	15	1
23937395	A:1271:1282	16	1
23937395	A:1315:1326	17	1
23937395	A:1366:1371	18	1
23937395	A:1412:1417	19	1
23937395	A:1459:1464	20	1
23255045	T:0:9	1	1
23255045	A:1257:1266	2	1
23255045	A:1490:1499	3	1
23255045	A:1534:1541	4	1
23255045	A:1568:1595	5	1
23255045	A:1703:1712	6	1
23376407	T:10:17	1	1
23376407	A:28:35	2	1
23376407	A:37:39	3	1
23376407	A:79:81	4	1
23376407	A:138:145	5	1
23376407	A:479:498	6	1
23376407	A:503:526	7	1
23376407	A:586:593	8	1
23376407	A:596:598	9	1
23376407	A:613:623	10	1
23376407	A:697:699	11	1
23376407	A:729:731	12	1
23376407	A:789:791	13	1
23376407	A:867:869	14	1
23376407	A:926:928	15	1
23376407	A:936:938	16	1
23376407	A:1129:1131	17	1
23376407	A:1169:1171	18	1
23376407	A:1176:1178	19	1
23376407	A:1256:1258	20	1
23376407	A:1266:1268	21	1
23376407	A:1297:1299	22	1
23376407	A:1441:1443	23	1
23376407	A:1462:1464	24	1
23376407	A:1726:1728	25	1
23376407	A:1805:1807	26	1
23376407	A:1855:1862	27	1
23376407	A:1904:1906	28	1
23086899	T:90:95	1	1
23086899	A:49:55	2	1
23086899	A:56:62	3	1
23086899	A:64:66	4	1
23099431	A:176:187	1	1
23099431	A:193:216	2	1
23099431	A:497:515	3	1
22776694	A:934:941	1	1
23680587	T:0:10	1	1
23680587	A:80:90	2	1
23680587	A:270:301	3	1
23680587	A:303:306	4	1
23680587	A:590:593	5	1
23680587	A:684:687	6	1
23680587	A:788:791	7	1
23680587	A:861:864	8	1
23680587	A:866:884	9	1
23680587	A:886:889	10	1
23680587	A:1070:1073	11	1
23680587	A:1175:1178	12	1
23680587	A:1364:1371	13	1
23915980	T:59:68	1	1
23915980	A:130:139	2	1
23915980	A:243:245	3	1
23915980	A:254:257	4	1
23915980	A:479:482	5	1
23915980	A:521:528	6	1
23915980	A:688:694	7	1
23915980	A:734:740	8	1
23676768	A:559:569	1	1
23122138	A:0:14	1	1
23122138	A:123:137	2	1
23122138	A:176:190	3	1
23122138	A:284:297	4	1
23122138	A:363:377	5	1
23122138	A:396:406	6	1
23122138	A:430:446	7	1
23122138	A:448:452	8	1
23122138	A:776:779	9	1
23922970	T:16:27	1	1
23922970	A:298:304	2	1
23922970	A:327:338	3	1
23906236	A:1175:1182	1	1
23746658	A:203:219	1	1
23746658	A:679:695	2	1
23793715	T:47:54	1	1
23793715	A:31:43	2	1
23793715	A:70:73	3	1
23793715	A:84:88	4	1
23793715	A:112:117	5	1
23793715	A:148:155	6	1
23793715	A:265:270	7	1
23793715	A:421:426	8	1
23793715	A:726:731	9	1
23793715	A:777:782	10	1
23793715	A:866:871	11	1
23793715	A:929:936	12	1
23793715	A:1036:1041	13	1
23793715	A:1101:1108	14	1
23793715	A:1159:1169	15	1
23793715	A:1171:1182	16	1
23793715	A:1210:1215	17	1
23793715	A:1336:1341	18	1
23209282	A:245:255	1	1
23209282	A:256:262	2	1
23209282	A:339:347	3	1
23209282	A:348:357	4	1
23209282	A:396:404	5	1
23891289	A:4:11	1	1
23891289	A:754:761	2	1
23899446	T:22:40	1	1
23899446	A:58:76	2	1
23899446	A:88:99	3	1
23899446	A:590:596	4	1
23904153	A:359:371	1	1
23904153	A:386:397	2	1
23791789	T:0:11	1	1
23791789	T:16:24	2	1
23791789	A:34:38	3	1
23791789	A:71:79	4	1
23791789	A:81:90	5	1
23791789	A:180:191	6	1
23791789	A:359:370	7	1
23791789	A:521:529	8	1
23791789	A:563:574	9	1
23791789	A:623:634	10	1
23791789	A:687:695	11	1
23791789	A:764:775	12	1
23791789	A:986:997	13	1
23791789	A:1156:1167	14	1
23791789	A:1171:1179	15	1
23791789	A:1240:1251	16	1
23791789	A:1338:1346	17	1
23791789	A:1410:1421	18	1
23828170	T:179:186	1	1
23828170	T:191:197	2	1
23828170	A:0:7	3	1
23828170	A:12:18	4	1
23828170	A:203:210	5	1
23828170	A:215:221	6	1
23828170	A:399:406	7	1
23828170	A:411:417	8	1
23828170	A:732:739	9	1
23828170	A:743:749	10	1
23828170	A:1156:1163	11	1
23828170	A:1168:1174	12	1
23828170	A:1399:1405	13	1
23828170	A:1410:1417	14	1
23828170	A:1527:1534	15	1
23828170	A:1640:1646	16	1
23828170	A:1761:1767	17	1
23828170	A:1885:1892	18	1
23828170	A:1955:1961	19	1
23828170	A:2118:2125	20	1
23828170	A:2130:2136	21	1
23954331	T:14:24	1	1
23954331	A:920:931	2	1
23954331	A:1178:1189	3	1
23954331	A:1239:1250	4	1
23954331	A:1255:1283	5	1
23954331	A:1311:1321	6	1
23954331	A:1493:1500	7	1
23954331	A:1615:1622	8	1
23122078	A:519:535	1	1
23122078	A:566:572	2	1
23122078	A:733:736	3	1
23122078	A:955:964	4	1
23122078	A:1075:1083	5	1
23122078	A:1145:1155	6	1
23122078	A:1236:1249	7	1
23122078	A:1267:1278	8	1
23122078	A:1296:1300	9	1
23122078	A:1321:1332	10	1
23886017	T:0:7	1	1
23886017	T:15:19	2	1
23886017	A:20:27	3	1
23777912	A:330:359	1	1
23777912	A:432:437	2	1
23829659	A:701:708	1	1
23829659	A:2182:2190	2	1
23939833	T:64:71	1	1
23939833	A:115:117	2	1
23939833	A:118:142	3	1
23939833	A:231:238	4	1
23939833	A:252:259	5	1
23939833	A:298:304	6	1
23939833	A:310:317	7	1
23937378	T:29:34	1	1
23937378	T:40:45	2	1
23937378	T:62:72	3	1
23937378	A:9:19	4	1
23937378	A:50:55	5	1
23937378	A:60:65	6	1
23937378	A:112:117	7	1
23937378	A:124:138	8	1
23937378	A:217:221	9	1
23937378	A:389:396	10	1
23937378	A:398:413	11	1
23937378	A:418:433	12	1
23937378	A:598:603	13	1
23937378	A:876:881	14	1
23937378	A:918:927	15	1
23937378	A:990:995	16	1
23937378	A:1030:1055	17	1
23937378	A:1057:1061	18	1
23937378	A:1108:1113	19	1
23937378	A:1184:1193	20	1
23937378	A:1246:1248	21	1
23711834	T:42:51	1	1
23711834	T:80:102	2	1
23711834	A:18:27	3	1
23711834	A:56:78	4	1
23711834	A:138:158	5	1
23711834	A:163:171	6	1
23711834	A:246:250	7	1
23711834	A:256:261	8	1
23711834	A:453:464	9	1
23611355	A:79:90	1	1
23611355	A:748:763	2	1
23611355	A:765:775	3	1
23611355	A:777:789	4	1
23611355	A:791:800	5	1
23611355	A:802:814	6	1
23611355	A:819:829	7	1
23611355	A:871:883	8	1
23611355	A:888:898	9	1
23834246	T:52:59	1	1
23834246	T:60:69	2	1
23834246	A:147:154	3	1
23834246	A:155:164	4	1
23834246	A:433:443	5	1
23834246	A:609:619	6	1
23834246	A:1089:1102	7	1
23834246	A:1166:1176	8	1
23834246	A:1248:1258	9	1
23834246	A:1454:1464	10	1
23834246	A:1469:1473	11	1
23834246	A:1493:1496	12	1
23834246	A:1641:1651	13	1
23834246	A:1831:1841	14	1
23834246	A:1957:1967	15	1
23834246	A:2186:2196	16	1
23834246	A:2205:2215	17	1
23863982	T:10:16	1	1
23863982	T:61:63	2	1
23863982	T:70:75	3	1
23863982	T:128:132	4	1
23863982	A:40:42	5	1
23863982	A:49:54	6	1
23863982	A:129:131	7	1
23863982	A:264:268	8	1
23150213	A:1507:1516	1	1
23150213	A:1531:1542	2	1
23150213	A:1547:1561	3	1
23557842	T:97:122	1	1
23557842	A:90:115	2	1
23933565	T:44:54	1	1
23933565	A:0:10	2	1
23933565	A:512:524	3	1
23933565	A:561:564	4	1
23933565	A:971:981	5	1
23933565	A:1042:1045	6	1
23933565	A:1102:1115	7	1
23933565	A:1329:1339	8	1
23889229	T:23:32	1	1
23889229	A:327:372	2	1
23889229	A:604:606	3	1
23889229	A:607:609	4	1
23163726	A:858:868	1	1
23163726	A:1044:1046	2	1
23630454	T:100:107	1	1
23630454	A:1074:1081	2	1
23844178	T:0:16	1	1
23844178	A:0:9	2	1
23844178	A:33:42	3	1
23844178	A:49:57	4	1
23844178	A:198:207	5	1
23844178	A:375:384	6	1
23844178	A:453:462	7	1
23844178	A:525:534	8	1
23844178	A:538:547	9	1
23844178	A:1069:1085	10	1
23844178	A:1208:1217	11	1
23844178	A:1239:1248	12	1
23844178	A:1321:1337	13	1
23712563	T:54:69	1	1
23712563	T:106:129	2	1
23712563	A:35:58	3	1
23712563	A:67:156	4	1
23712563	A:568:583	5	1
23450708	A:491:500	1	1
23450708	A:782:791	2	1
23450708	A:828:836	3	1
23815871	A:1083:1091	1	1
23792352	T:32:52	1	1
23792352	A:40:60	2	1
23792352	A:94:99	3	1
23792352	A:100:114	4	1
23792352	A:116:121	5	1
23792352	A:122:133	6	1
23792352	A:138:143	7	1
23792352	A:144:159	8	1
23792352	A:237:257	9	1
23792352	A:485:507	10	1
23792352	A:568:588	11	1
23792352	A:737:759	12	1
23911622	A:537:545	1	1
23911622	A:550:560	2	1
23311697	T:77:79	1	1
23311697	A:50:52	2	1
23311697	A:123:125	3	1
23311697	A:281:283	4	1
23311697	A:445:447	5	1
23311697	A:459:461	6	1
23127825	T:17:33	1	1
23127825	T:51:65	2	1
23127825	A:94:110	3	1
23127825	A:1022:1038	4	1
23127825	A:1212:1228	5	1
23774443	T:22:33	1	1
23774443	A:138:153	2	1
23774443	A:199:214	3	1
23774443	A:407:421	4	1
23774443	A:476:487	5	1
23774443	A:498:517	6	1
23774443	A:670:681	7	1
23774443	A:1037:1048	8	1
23774443	A:1066:1077	9	1
23774443	A:1222:1233	10	1
23774443	A:1424:1435	11	1
23774443	A:1498:1509	12	1
23774443	A:1607:1616	13	1
23774443	A:1620:1629	14	1
23774443	A:1652:1663	15	1
23774443	A:1863:1874	16	1
23657457	T:41:52	1	1
23657457	A:54:65	2	1
23657457	A:67:71	3	1
23657457	A:350:366	4	1
23657457	A:687:691	5	1
23657457	A:1522:1526	6	1
23657457	A:1552:1568	7	1
23657457	A:1573:1594	8	1
23657457	A:1606:1633	9	1
23657457	A:1656:1666	10	1
23152124	T:67:73	1	1
23152124	A:18:29	2	1
23152124	A:50:56	3	1
23877720	A:902:916	1	1
23877720	A:1074:1088	2	1
23566829	A:188:198	1	1
23851389	T:42:48	1	1
23851389	A:285:309	2	1
23851389	A:311:314	3	1
23851389	A:607:610	4	1
23851389	A:633:639	5	1
23711781	T:48:59	1	1
23711781	T:60:79	2	1
23711781	T:80:91	3	1
23711781	A:38:50	4	1
23711781	A:75:86	5	1
23711781	A:88:92	6	1
23711781	A:94:113	7	1
23711781	A:119:130	8	1
23711781	A:359:378	9	1
23711781	A:437:448	10	1
23711781	A:449:468	11	1
23711781	A:469:480	12	1
23711781	A:583:594	13	1
23711781	A:773:792	14	1
23711781	A:1147:1158	15	1
23711781	A:1200:1223	16	1
23715049	A:176:197	1	1
23715049	A:199:202	2	1
23715049	A:364:372	3	1
23715049	A:384:387	4	1
23715049	A:452:455	5	1
23715049	A:876:878	6	1
23715049	A:925:927	7	1
23715049	A:983:985	8	1
23715049	A:1032:1034	9	1
23715049	A:1077:1080	10	1
23715049	A:1442:1445	11	1
23948305	T:29:41	1	1
23948305	A:27:39	2	1
23948305	A:199:213	3	1
23948305	A:668:672	4	1
23948305	A:999:1003	5	1
23853094	A:462:469	1	1
23853094	A:716:722	2	1
23853094	A:726:735	3	1
23853094	A:757:764	4	1
23940053	A:386:397	1	1
23940053	A:804:815	2	1
23940053	A:1033:1048	3	1
23544604	T:0:11	1	1
23544604	A:0:10	2	1
23544604	A:41:61	3	1
23544604	A:261:272	4	1
23544604	A:465:476	5	1
23544604	A:575:585	6	1
23774593	A:458:469	1	1
23439661	T:30:40	1	1
23439661	T:60:65	2	1
23439661	A:0:80	3	1
23439661	A:82:92	4	1
23439661	A:105:110	5	1
23439661	A:157:163	6	1
23439661	A:347:364	7	1
23439661	A:931:941	8	1
23439661	A:1120:1130	9	1
23439661	A:1197:1205	10	1
23439661	A:1238:1253	11	1
23439661	A:1665:1681	12	1
23439661	A:1712:1719	13	1
23439661	A:1767:1775	14	1
23629703	T:13:21	1	1
23629703	A:196:204	2	1
23629703	A:209:219	3	1
23629703	A:499:507	4	1
23629703	A:617:627	5	1
23629703	A:682:690	6	1
23629703	A:1005:1015	7	1
23629703	A:1250:1260	8	1
23629703	A:1516:1524	9	1
23629703	A:1662:1672	10	1
23868331	A:67:73	1	1
23868331	A:229:231	2	1
23904078	A:833:845	1	1
23904078	A:900:911	2	1
23904078	A:1037:1048	3	1
23904078	A:1115:1126	4	1
23904078	A:1221:1234	5	1
23591113	T:34:80	1	1
23591113	T:125:133	2	1
23591113	A:13:32	3	1
23591113	A:34:38	4	1
23591113	A:46:54	5	1
23591113	A:78:87	6	1
23591113	A:94:102	7	1
23591113	A:283:329	8	1
23591113	A:600:604	9	1
23523101	A:413:423	1	1
23523101	A:428:432	2	1
23523101	A:1324:1330	3	1
23908248	T:98:106	1	1
23908248	A:83:91	2	1
23908248	A:98:141	3	1
23908248	A:279:287	4	1
23908248	A:509:517	5	1
23908248	A:864:870	6	1
23908248	A:1217:1225	7	1
23908248	A:1383:1391	8	1
23908248	A:1478:1486	9	1
23908248	A:1519:1525	10	1
23908248	A:1615:1623	11	1
23912885	T:41:46	1	1
23912885	A:42:58	2	1
23912885	A:256:263	3	1
23912885	A:509:516	4	1
23912885	A:604:611	5	1
23912885	A:697:704	6	1
23912885	A:752:768	7	1
23912885	A:778:794	8	1
23958344	T:91:101	1	1
23958344	A:663:673	2	1
23958344	A:1383:1393	3	1
23958344	A:1398:1409	4	1
23905676	T:0:7	1	1
23905676	A:112:119	2	1
23905676	A:573:580	3	1
23905676	A:830:837	4	1
23905676	A:1076:1083	5	1
23905676	A:1136:1143	6	1
23734637	T:12:21	1	1
23734637	A:237:246	2	1
23734637	A:282:291	3	1
23734637	A:398:407	4	1
23734637	A:548:557	5	1
23734637	A:741:750	6	1
23916067	A:358:367	1	1
23916067	A:792:798	2	1
23916067	A:1756:1779	3	1
23916067	A:1965:1981	4	1
23052197	T:0:14	1	1
23052197	A:395:409	2	1
23052197	A:411:416	3	1
23052197	A:564:569	4	1
23052197	A:951:956	5	1
23052197	A:1476:1481	6	1
23052197	A:1675:1680	7	1
23777870	A:373:384	1	1
23777870	A:583:591	2	1
23777870	A:666:671	3	1
23958914	T:53:61	1	1
23958914	A:0:8	2	1
23958914	A:89:97	3	1
23958914	A:518:527	4	1
23958914	A:596:616	5	1
23958914	A:618:622	6	1
23958914	A:675:683	7	1
23958914	A:800:808	8	1
23958914	A:869:877	9	1
23958914	A:967:975	10	1
23958914	A:1009:1024	11	1
23958914	A:1104:1113	12	1
23958914	A:1115:1119	13	1
23958914	A:1142:1150	14	1
23958914	A:1200:1208	15	1
23958914	A:1247:1255	16	1
23958914	A:1260:1275	17	1
23958914	A:1304:1312	18	1
23900447	T:90:95	1	1
23900447	T:107:118	2	1
23900447	A:39:46	3	1
23900447	A:47:53	4	1
23900447	A:54:61	5	1
23900447	A:169:174	6	1
23900447	A:186:197	7	1
23702231	A:493:503	1	1
23702231	A:1075:1085	2	1
23956418	A:919:922	1	1
23900963	T:70:82	1	1
23900963	A:62:74	2	1
23900963	A:302:314	3	1
23900963	A:688:700	4	1
23900963	A:807:819	5	1
23900963	A:938:950	6	1
23900963	A:1033:1045	7	1
23500536	A:887:890	1	1
23500536	A:1515:1527	2	1
22956627	T:13:22	1	1
22956627	T:43:71	2	1
22956627	A:106:115	3	1
22956627	A:406:435	4	1
22956627	A:437:441	5	1
22956627	A:558:567	6	1
22956627	A:719:729	7	1
22956627	A:829:838	8	1
22956627	A:1024:1028	9	1
22956627	A:1103:1107	10	1
22956627	A:1190:1194	11	1
23957416	A:469:478	1	1
23957416	A:483:490	2	1
23957416	A:509:519	3	1
23957416	A:1255:1264	4	1
23624261	T:106:121	1	1
23624261	T:150:166	2	1
23624261	T:175:177	3	1
23624261	A:12:14	4	1
23624261	A:36:38	5	1
23624261	A:94:96	6	1
23624261	A:156:158	7	1
23624261	A:258:262	8	1
23624261	A:380:382	9	1
23624261	A:467:469	10	1
23624261	A:471:473	11	1
23624261	A:523:525	12	1
23624261	A:610:612	13	1
23624261	A:655:657	14	1
23624261	A:917:923	15	1
23624261	A:1041:1046	16	1
23624261	A:1559:1565	17	1
23624261	A:1605:1621	18	1
23624261	A:1655:1657	19	1
23624261	A:1727:1729	20	1
23624261	A:1801:1803	21	1
23624261	A:1958:1974	22	1
23624261	A:2000:2002	23	1
23624261	A:2083:2085	24	1
23624261	A:2145:2147	25	1
23624261	A:2152:2154	26	1
23624261	A:2241:2247	27	1
23624261	A:2358:2364	28	1
23200245	T:42:53	1	1
23200245	A:27:38	2	1
23200245	A:167:178	3	1
23200245	A:279:290	4	1
23200245	A:476:487	5	1
23200245	A:822:833	6	1
23200245	A:974:982	7	1
23200245	A:1036:1043	8	1
23200245	A:1053:1061	9	1
23200245	A:1065:1076	10	1
23200245	A:1112:1114	11	1
23200245	A:1217:1228	12	1
23763646	T:0:11	1	1
23763646	T:68:71	2	1
23763646	T:96:103	3	1
23763646	A:25:31	4	1
23763646	A:32:55	5	1
23763646	A:57:61	6	1
23763646	A:81:95	7	1
23763646	A:318:321	8	1
23763646	A:339:343	9	1
23763646	A:383:386	10	1
23763646	A:426:437	11	1
23763646	A:466:473	12	1
23763646	A:517:524	13	1
23763646	A:796:799	14	1
23763646	A:1031:1034	15	1
23763646	A:1139:1142	16	1
23763646	A:1417:1428	17	1
23741012	A:983:990	1	1
23940348	A:477:480	1	1
23940348	A:834:837	2	1
23940348	A:995:1005	3	1
23943331	T:7:13	1	1
23943331	T:54:60	2	1
23943331	T:89:95	3	1
23943331	A:7:13	4	1
23943331	A:70:76	5	1
23943331	A:449:458	6	1
23943331	A:764:773	7	1
23943331	A:1192:1198	8	1
23943331	A:1200:1209	9	1
23588647	A:695:705	1	1
23588647	A:710:722	2	1
23588647	A:794:802	3	1
23588647	A:820:835	4	1
23588647	A:1186:1194	5	1
23588647	A:1212:1227	6	1
23643519	A:774:783	1	1
23579428	T:27:31	1	1
23579428	T:53:60	2	1
23579428	A:20:27	3	1
23579428	A:110:122	4	1
23579428	A:190:197	5	1
23579428	A:242:254	6	1
23579428	A:282:290	7	1
23579428	A:305:335	8	1
23579428	A:337:341	9	1
23579428	A:476:480	10	1
23579428	A:845:852	11	1
23579428	A:905:914	12	1
23579428	A:1130:1134	13	1
23579428	A:1189:1196	14	1
23579428	A:1283:1290	15	1
23579428	A:1606:1610	16	1
23579428	A:1709:1713	17	1
23579428	A:1754:1761	18	1
23867512	T:19:39	1	1
23867512	A:434:454	2	1
23867512	A:791:811	3	1
23832516	A:1508:1519	1	1
23834348	T:46:68	1	1
23834348	A:10:87	2	1
23834348	A:89:93	3	1
23834348	A:102:169	4	1
23834348	A:171:175	5	1
23834348	A:290:294	6	1
23834348	A:329:334	7	1
23834348	A:496:500	8	1
23834348	A:509:513	9	1
22585533	A:596:599	1	1
22585533	A:600:606	2	1
23747817	A:271:273	1	1
23747817	A:275:277	2	1
23747817	A:279:281	3	1
23747817	A:286:288	4	1
23747817	A:403:405	5	1
23747817	A:407:409	6	1
23747817	A:411:413	7	1
23747817	A:415:417	8	1
23747817	A:419:421	9	1
23747817	A:451:453	10	1
23747817	A:455:457	11	1
23747817	A:459:461	12	1
23747817	A:463:465	13	1
23747817	A:467:469	14	1
23149860	T:52:59	1	1
23149860	A:94:101	2	1
[truncated: 76,808 more rows]
