# Supplementary material for: LeadMine: a grammar and dictionary driven approach to entity recognition
Source: J Cheminform. 2015 Jan 19;7(Suppl 1):S5. doi: 10.1186/1758-2946-7-S1-S5 (PMC4331695; doi:10.1186/1758-2946-7-S1-S5)
Supplement: Additional file 2 — The output of LeadMine, in CHEMDNER chemical entity mention annotation format, which was used to produce Figure 6. [file 1758-2946-7-S1-S5-S2.zip › nowhitelistpubchemci.txt]

23845789	T:32:34	1	1
23845789	T:59:65	2	1
23845789	T:82:88	3	1
23845789	A:30:42	4	1
23845789	A:52:54	5	1
23845789	A:67:69	6	1
23845789	A:182:185	7	1
23845789	A:200:202	8	1
23845789	A:222:224	9	1
23845789	A:266:273	10	1
23845789	A:286:288	11	1
23845789	A:322:328	12	1
23845789	A:345:347	13	1
23845789	A:381:383	14	1
23845789	A:396:398	15	1
23845789	A:445:451	16	1
23845789	A:465:467	17	1
23845789	A:478:481	18	1
23845789	A:541:543	19	1
23845789	A:550:553	20	1
23845789	A:622:624	21	1
23845789	A:636:661	22	1
23845789	A:675:677	23	1
23845789	A:678:687	24	1
23845789	A:696:699	25	1
23845789	A:721:723	26	1
23845789	A:744:746	27	1
23845789	A:784:787	28	1
23845789	A:807:809	29	1
23845789	A:827:829	30	1
23845789	A:843:846	31	1
23845789	A:880:882	32	1
23845789	A:883:892	33	1
23845789	A:911:914	34	1
23845789	A:923:926	35	1
23845789	A:951:953	36	1
23845789	A:981:984	37	1
23845789	A:1001:1004	38	1
23845789	A:1025:1027	39	1
23845789	A:1034:1037	40	1
23845789	A:1057:1059	41	1
23845789	A:1078:1080	42	1
23845789	A:1081:1090	43	1
23845789	A:1098:1101	44	1
23845789	A:1110:1113	45	1
23845789	A:1154:1156	46	1
23845789	A:1187:1189	47	1
23845789	A:1227:1235	48	1
23845789	A:1261:1263	49	1
23845789	A:1285:1288	50	1
23845789	A:1301:1303	51	1
23845789	A:1368:1378	52	1
23845789	A:1398:1400	53	1
23845789	A:1434:1436	54	1
23845789	A:1472:1475	55	1
23887075	T:0:11	1	1
23887075	T:19:21	2	1
23887075	T:30:36	3	1
23887075	T:48:50	4	1
23887075	T:60:62	5	1
23887075	T:75:77	6	1
23887075	A:5:11	7	1
23887075	A:32:35	8	1
23887075	A:43:45	9	1
23887075	A:64:71	10	1
23887075	A:110:113	11	1
23887075	A:131:133	12	1
23887075	A:150:153	13	1
23887075	A:172:175	14	1
23887075	A:213:219	15	1
23887075	A:237:239	16	1
23887075	A:254:257	17	1
23887075	A:266:272	18	1
23887075	A:289:291	19	1
23887075	A:319:322	20	1
23887075	A:399:401	21	1
23887075	A:426:428	22	1
23887075	A:472:479	23	1
23887075	A:503:505	24	1
23887075	A:541:543	25	1
23887075	A:556:559	26	1
23887075	A:595:598	27	1
23887075	A:605:613	28	1
23887075	A:619:621	29	1
23887075	A:638:640	30	1
23887075	A:647:650	31	1
23887075	A:674:676	32	1
23887075	A:777:783	33	1
23887075	A:791:793	34	1
23887075	A:830:833	35	1
23887075	A:848:851	36	1
23887075	A:877:880	37	1
23887075	A:955:957	38	1
23887075	A:980:991	39	1
23887075	A:999:1001	40	1
23887075	A:1049:1051	41	1
23887075	A:1059:1062	42	1
23887075	A:1097:1100	43	1
23887075	A:1121:1124	44	1
23887075	A:1166:1168	45	1
23887075	A:1181:1187	46	1
23887075	A:1217:1219	47	1
23887075	A:1263:1266	48	1
23887075	A:1277:1289	49	1
23887075	A:1303:1311	50	1
23887075	A:1319:1321	51	1
23887075	A:1376:1378	52	1
23887075	A:1409:1412	53	1
23887075	A:1423:1426	54	1
23887075	A:1436:1439	55	1
23887075	A:1464:1467	56	1
23887075	A:1496:1500	57	1
23887075	A:1554:1557	58	1
23887075	A:1562:1565	59	1
23887075	A:1583:1585	60	1
23887075	A:1591:1597	61	1
23887075	A:1603:1605	62	1
23887075	A:1678:1681	63	1
23887075	A:1699:1702	64	1
23887075	A:1711:1716	65	1
23887075	A:1732:1735	66	1
23887075	A:1743:1745	67	1
23887075	A:1767:1769	68	1
23887075	A:1779:1782	69	1
23887075	A:1791:1794	70	1
23887075	A:1810:1813	71	1
23887075	A:1838:1844	72	1
23887075	A:1857:1859	73	1
23887075	A:1872:1875	74	1
23887075	A:1905:1907	75	1
23887075	A:1914:1916	76	1
23887075	A:1944:1946	77	1
23887075	A:1979:1982	78	1
23887075	A:1998:2001	79	1
23887075	A:2010:2015	80	1
23887075	A:2026:2028	81	1
23887075	A:2058:2068	82	1
23887075	A:2079:2081	83	1
23887075	A:2114:2116	84	1
23887075	A:2140:2146	85	1
23887075	A:2171:2174	86	1
23887075	A:2238:2240	87	1
23887075	A:2302:2308	88	1
23887075	A:2333:2339	89	1
23887075	A:2364:2367	90	1
23887075	A:2392:2399	91	1
23887075	A:2410:2424	92	1
23887075	A:2441:2443	93	1
23887075	A:2465:2467	94	1
23887075	A:2520:2523	95	1
23887075	A:2576:2582	96	1
23887075	A:2623:2634	97	1
23887075	A:2642:2644	98	1
23887075	A:2653:2656	99	1
23887075	A:2680:2682	100	1
23887075	A:2703:2706	101	1
23887075	A:2711:2722	102	1
23887075	A:2757:2760	103	1
23887075	A:2774:2776	104	1
23887075	A:2816:2818	105	1
23887075	A:2869:2872	106	1
23887075	A:2914:2916	107	1
23887075	A:2945:2947	108	1
23887075	A:2965:2972	109	1
23887075	A:3000:3002	110	1
23916763	A:0:2	1	1
23916763	A:131:134	2	1
23916763	A:188:194	3	1
23916763	A:200:203	4	1
23916763	A:214:220	5	1
23916763	A:270:273	6	1
23916763	A:282:284	7	1
23916763	A:310:313	8	1
23916763	A:354:356	9	1
23916763	A:424:427	10	1
23916763	A:488:494	11	1
23916763	A:510:513	12	1
23916763	A:529:532	13	1
23916763	A:577:580	14	1
23916763	A:595:601	15	1
23916763	A:618:621	16	1
23916763	A:655:657	17	1
23916763	A:764:770	18	1
23916763	A:782:784	19	1
23916763	A:834:840	20	1
23916763	A:931:934	21	1
23916763	A:947:954	22	1
23916763	A:964:966	23	1
23916763	A:997:999	24	1
23916763	A:1005:1008	25	1
23916763	A:1024:1026	26	1
23964783	T:16:18	1	1
23964783	T:71:74	2	1
23964783	T:97:100	3	1
23964783	T:104:106	4	1
23964783	A:0:2	5	1
23964783	A:35:37	6	1
23964783	A:73:79	7	1
23964783	A:161:164	8	1
23964783	A:195:198	9	1
23964783	A:264:269	10	1
23964783	A:297:302	11	1
23964783	A:310:313	12	1
23964783	A:339:345	13	1
23964783	A:360:365	14	1
23964783	A:389:391	15	1
23964783	A:464:466	16	1
23964783	A:480:486	17	1
23964783	A:500:505	18	1
23964783	A:550:552	19	1
23964783	A:599:630	20	1
23964783	A:632:635	21	1
23964783	A:637:653	22	1
23964783	A:670:673	23	1
23964783	A:682:684	24	1
23964783	A:708:711	25	1
23964783	A:721:731	26	1
23964783	A:762:765	27	1
23964783	A:776:778	28	1
23964783	A:798:802	29	1
23964783	A:839:841	30	1
23964783	A:866:869	31	1
23964783	A:899:902	32	1
23964783	A:924:930	33	1
23964783	A:936:938	34	1
23964783	A:948:951	35	1
23964783	A:1000:1003	36	1
23964783	A:1049:1051	37	1
23964783	A:1067:1069	38	1
23964783	A:1091:1102	39	1
23964783	A:1114:1120	40	1
23964783	A:1138:1144	41	1
23964783	A:1195:1197	42	1
23964783	A:1216:1218	43	1
23964783	A:1249:1254	44	1
23964783	A:1269:1272	45	1
23964783	A:1315:1317	46	1
23964783	A:1352:1355	47	1
23964783	A:1386:1391	48	1
23964783	A:1403:1406	49	1
23964783	A:1435:1437	50	1
23964783	A:1444:1458	51	1
23964783	A:1470:1476	52	1
23964783	A:1495:1498	53	1
23964783	A:1548:1550	54	1
23964783	A:1574:1576	55	1
23793158	T:27:29	1	1
23793158	T:74:81	2	1
23793158	A:25:28	3	1
23793158	A:65:67	4	1
23793158	A:115:118	5	1
23793158	A:133:135	6	1
23793158	A:176:178	7	1
23793158	A:212:227	8	1
23793158	A:260:262	9	1
23793158	A:303:313	10	1
23793158	A:332:335	11	1
23793158	A:341:343	12	1
23793158	A:395:410	13	1
23793158	A:425:438	14	1
23793158	A:452:470	15	1
23793158	A:476:485	16	1
23793158	A:541:544	17	1
23793158	A:555:558	18	1
23793158	A:568:570	19	1
23793158	A:598:603	20	1
23793158	A:611:615	21	1
23793158	A:627:630	22	1
23793158	A:668:671	23	1
23793158	A:682:685	24	1
23793158	A:693:704	25	1
23793158	A:718:720	26	1
23793158	A:793:795	27	1
23793158	A:828:831	28	1
23793158	A:854:861	29	1
23793158	A:869:872	30	1
23793158	A:892:894	31	1
23793158	A:945:948	32	1
23793158	A:961:963	33	1
23793158	A:988:990	34	1
23793158	A:1004:1007	35	1
23793158	A:1041:1044	36	1
23793158	A:1050:1053	37	1
23793158	A:1087:1089	38	1
23793158	A:1112:1115	39	1
23793158	A:1132:1134	40	1
23793158	A:1156:1160	41	1
23793158	A:1185:1194	42	1
23793158	A:1200:1210	43	1
23793158	A:1277:1283	44	1
23793158	A:1285:1287	45	1
23793158	A:1294:1300	46	1
23793158	A:1331:1337	47	1
23793158	A:1351:1354	48	1
23793158	A:1366:1369	49	1
23793158	A:1432:1434	50	1
23793158	A:1465:1467	51	1
23793158	A:1505:1508	52	1
23793158	A:1519:1522	53	1
23208951	T:28:31	1	1
23208951	A:40:43	2	1
23208951	A:54:64	3	1
23208951	A:91:113	4	1
23208951	A:115:118	5	1
23208951	A:120:122	6	1
23208951	A:130:140	7	1
23208951	A:150:153	8	1
23208951	A:197:199	9	1
23208951	A:243:249	10	1
23208951	A:257:259	11	1
23208951	A:268:277	12	1
23208951	A:328:331	13	1
23208951	A:339:350	14	1
23208951	A:360:363	15	1
23208951	A:378:380	16	1
23208951	A:406:408	17	1
23208951	A:462:464	18	1
23208951	A:485:488	19	1
23208951	A:530:532	20	1
23208951	A:540:543	21	1
23208951	A:549:552	22	1
23208951	A:577:580	23	1
23208951	A:603:606	24	1
23208951	A:640:642	25	1
23208951	A:670:676	26	1
23208951	A:703:708	27	1
23208951	A:716:719	28	1
23208951	A:761:767	29	1
23208951	A:820:823	30	1
23208951	A:843:846	31	1
23208951	A:858:861	32	1
23208951	A:897:900	33	1
23208951	A:911:914	34	1
23208951	A:927:930	35	1
23208951	A:957:960	36	1
23208951	A:971:973	37	1
23208951	A:994:1000	38	1
23208951	A:1012:1015	39	1
23208951	A:1024:1026	40	1
23208951	A:1042:1048	41	1
23208951	A:1059:1061	42	1
23208951	A:1081:1084	43	1
23208951	A:1089:1091	44	1
23208951	A:1116:1119	45	1
23208951	A:1134:1136	46	1
23208951	A:1151:1157	47	1
23208951	A:1168:1170	48	1
23208951	A:1212:1215	49	1
23208951	A:1258:1260	50	1
23208951	A:1276:1279	51	1
23208951	A:1298:1304	52	1
23208951	A:1338:1340	53	1
23208951	A:1366:1372	54	1
23208951	A:1419:1422	55	1
23916760	T:27:33	1	1
23916760	T:49:51	2	1
23916760	T:78:81	3	1
23916760	T:108:111	4	1
23916760	A:0:2	5	1
23916760	A:12:15	6	1
23916760	A:43:49	7	1
23916760	A:65:67	8	1
23916760	A:107:110	9	1
23916760	A:145:147	10	1
23916760	A:158:161	11	1
23916760	A:170:179	12	1
23916760	A:212:215	13	1
23916760	A:248:250	14	1
23916760	A:291:297	15	1
23916760	A:410:413	16	1
23916760	A:423:425	17	1
23916760	A:435:441	18	1
23916760	A:467:475	19	1
23916760	A:489:492	20	1
23916760	A:516:518	21	1
23916760	A:561:563	22	1
23916760	A:570:572	23	1
23916760	A:593:595	24	1
23916760	A:604:607	25	1
23916760	A:620:622	26	1
23916760	A:632:635	27	1
23916760	A:648:650	28	1
23916760	A:657:659	29	1
23916760	A:725:728	30	1
23916760	A:774:777	31	1
23916760	A:788:794	32	1
23916760	A:820:827	33	1
23916760	A:853:856	34	1
23916760	A:863:868	35	1
23916760	A:879:881	36	1
23916760	A:894:897	37	1
23916760	A:913:915	38	1
23916760	A:930:932	39	1
23916760	A:953:960	40	1
23916760	A:972:974	41	1
23886572	T:0:9	1	1
23886572	T:19:26	2	1
23886572	A:99:102	3	1
23886572	A:125:127	4	1
23886572	A:149:152	5	1
23886572	A:160:162	6	1
23886572	A:170:173	7	1
23886572	A:177:180	8	1
23886572	A:201:207	9	1
23886572	A:221:227	10	1
23886572	A:235:258	11	1
23886572	A:274:277	12	1
23886572	A:307:313	13	1
23886572	A:326:333	14	1
23886572	A:347:349	15	1
23886572	A:360:363	16	1
23886572	A:378:380	17	1
23886572	A:386:393	18	1
23886572	A:413:419	19	1
23886572	A:437:439	20	1
23886572	A:489:498	21	1
23886572	A:500:523	22	1
23886572	A:529:538	23	1
23886572	A:547:550	24	1
23886572	A:558:560	25	1
23886572	A:570:573	26	1
23886572	A:592:595	27	1
23886572	A:632:655	28	1
23886572	A:664:666	29	1
23886572	A:683:685	30	1
23886572	A:698:701	31	1
23886572	A:712:721	32	1
23886572	A:738:740	33	1
23886572	A:754:757	34	1
23886572	A:789:798	35	1
23886572	A:828:831	36	1
23886572	A:839:841	37	1
23886572	A:851:854	38	1
23886572	A:912:928	39	1
23886572	A:934:943	40	1
23886572	A:958:961	41	1
23886572	A:993:999	42	1
23886572	A:1023:1025	43	1
23886572	A:1043:1052	44	1
23886572	A:1062:1065	45	1
23886572	A:1075:1077	46	1
23886572	A:1093:1099	47	1
23886572	A:1113:1116	48	1
23886572	A:1128:1134	49	1
23886572	A:1145:1147	50	1
23886572	A:1190:1207	51	1
23886572	A:1215:1218	52	1
23886572	A:1227:1229	53	1
23886572	A:1238:1241	54	1
23886572	A:1268:1270	55	1
23886572	A:1305:1308	56	1
23886572	A:1316:1318	57	1
23886572	A:1349:1358	58	1
23886572	A:1411:1414	59	1
23886572	A:1453:1455	60	1
23907535	T:46:49	1	1
23907535	T:61:63	2	1
23907535	A:0:2	3	1
23907535	A:21:23	4	1
23907535	A:53:55	5	1
23907535	A:64:66	6	1
23907535	A:105:107	7	1
23907535	A:176:178	8	1
23907535	A:218:220	9	1
23907535	A:233:236	10	1
23907535	A:266:268	11	1
23907535	A:325:327	12	1
23907535	A:334:346	13	1
23907535	A:410:416	14	1
23907535	A:444:447	15	1
23907535	A:459:461	16	1
23907535	A:480:486	17	1
23907535	A:522:525	18	1
23907535	A:537:540	19	1
23907535	A:552:563	20	1
23907535	A:572:574	21	1
23907535	A:616:625	22	1
23907535	A:632:634	23	1
23907535	A:645:647	24	1
23907535	A:661:663	25	1
23907535	A:726:732	26	1
23907535	A:733:735	27	1
23907535	A:787:789	28	1
23907535	A:803:805	29	1
23907535	A:842:848	30	1
23907535	A:871:874	31	1
23323548	T:8:11	1	1
23323548	T:40:50	2	1
23323548	T:52:55	3	1
23323548	T:103:106	4	1
23323548	A:60:63	5	1
23323548	A:73:75	6	1
23323548	A:135:137	7	1
23323548	A:155:157	8	1
23323548	A:195:198	9	1
23323548	A:209:211	10	1
23323548	A:241:244	11	1
23323548	A:263:265	12	1
23323548	A:281:292	13	1
23323548	A:304:307	14	1
23323548	A:335:337	15	1
23323548	A:358:360	16	1
23323548	A:385:387	17	1
23323548	A:412:414	18	1
23323548	A:425:428	19	1
23323548	A:437:440	20	1
23323548	A:469:471	21	1
23323548	A:481:487	22	1
23323548	A:526:529	23	1
23323548	A:531:534	24	1
23323548	A:586:589	25	1
23323548	A:625:628	26	1
23323548	A:667:684	27	1
23323548	A:686:691	28	1
23323548	A:693:713	29	1
23323548	A:734:737	30	1
23323548	A:747:750	31	1
23323548	A:761:763	32	1
23323548	A:770:773	33	1
23323548	A:785:790	34	1
23323548	A:813:815	35	1
23323548	A:869:872	36	1
23323548	A:883:885	37	1
23323548	A:892:895	38	1
23323548	A:919:921	39	1
23323548	A:934:937	40	1
23323548	A:967:970	41	1
23323548	A:979:986	42	1
23323548	A:1012:1018	43	1
23323548	A:1026:1032	44	1
23323548	A:1047:1053	45	1
23323548	A:1060:1063	46	1
23323548	A:1099:1101	47	1
23323548	A:1130:1133	48	1
23323548	A:1159:1162	49	1
23323548	A:1192:1197	50	1
23323548	A:1209:1211	51	1
23323548	A:1227:1230	52	1
23323548	A:1254:1257	53	1
23323548	A:1280:1283	54	1
23323548	A:1303:1306	55	1
23323548	A:1325:1327	56	1
23798429	T:67:70	1	1
23798429	T:86:88	2	1
23798429	A:16:22	3	1
23798429	A:28:30	4	1
23798429	A:50:52	5	1
23798429	A:93:95	6	1
23798429	A:126:129	7	1
23798429	A:165:168	8	1
23798429	A:190:192	9	1
23798429	A:234:236	10	1
23798429	A:245:252	11	1
23798429	A:268:270	12	1
23798429	A:301:303	13	1
23798429	A:350:353	14	1
23798429	A:360:363	15	1
23798429	A:370:373	16	1
23798429	A:402:404	17	1
23798429	A:511:513	18	1
23798429	A:554:556	19	1
23798429	A:589:598	20	1
23798429	A:662:664	21	1
23798429	A:679:681	22	1
23798429	A:697:699	23	1
23798429	A:722:724	24	1
23798429	A:760:762	25	1
23798429	A:823:825	26	1
23798429	A:871:874	27	1
23798429	A:923:925	28	1
23798429	A:949:951	29	1
23798429	A:1004:1009	30	1
23798429	A:1052:1054	31	1
23798429	A:1095:1098	32	1
23798429	A:1107:1118	33	1
23798429	A:1151:1157	34	1
23798429	A:1222:1225	35	1
23798429	A:1336:1338	36	1
23798429	A:1371:1377	37	1
23798429	A:1393:1398	38	1
23798429	A:1454:1456	39	1
23798429	A:1522:1525	40	1
23966462	T:25:27	1	1
23966462	T:49:51	2	1
23966462	T:62:72	3	1
23966462	A:0:2	4	1
23966462	A:11:18	5	1
23966462	A:27:33	6	1
23966462	A:39:45	7	1
23966462	A:53:55	8	1
23966462	A:114:124	9	1
23966462	A:152:155	10	1
23966462	A:169:172	11	1
23966462	A:188:194	12	1
23966462	A:233:249	13	1
23966462	A:261:263	14	1
23966462	A:317:320	15	1
23966462	A:330:340	16	1
23966462	A:353:356	17	1
23966462	A:375:377	18	1
23966462	A:397:408	19	1
23966462	A:441:443	20	1
23966462	A:468:470	21	1
23966462	A:493:495	22	1
23966462	A:507:510	23	1
23966462	A:516:518	24	1
23966462	A:532:536	25	1
23966462	A:573:575	26	1
23966462	A:608:610	27	1
23966462	A:621:628	28	1
23966462	A:634:637	29	1
23966462	A:693:700	30	1
23966462	A:707:710	31	1
23966462	A:725:727	32	1
23966462	A:735:740	33	1
23966462	A:755:765	34	1
23966462	A:793:796	35	1
23966462	A:809:815	36	1
23966462	A:841:856	37	1
23966462	A:915:917	38	1
23966462	A:926:933	39	1
23966462	A:955:958	40	1
23966462	A:981:984	41	1
23966462	A:1005:1007	42	1
23966462	A:1018:1021	43	1
23834992	T:4:7	1	1
23834992	T:24:26	2	1
23834992	T:68:70	3	1
23834992	A:49:52	4	1
23834992	A:84:87	5	1
23834992	A:93:96	6	1
23834992	A:115:117	7	1
23834992	A:127:129	8	1
23834992	A:292:294	9	1
23834992	A:408:411	10	1
23834992	A:435:441	11	1
23834992	A:458:460	12	1
23834992	A:489:491	13	1
23834992	A:501:503	14	1
23834992	A:524:527	15	1
23834992	A:574:577	16	1
23834992	A:590:592	17	1
23834992	A:630:638	18	1
23834992	A:651:653	19	1
23834992	A:703:705	20	1
23834992	A:737:740	21	1
23834992	A:766:768	22	1
23834992	A:790:793	23	1
23834992	A:829:835	24	1
23834992	A:852:854	25	1
23834992	A:864:867	26	1
23834992	A:958:961	27	1
23834992	A:968:970	28	1
23834992	A:1038:1043	29	1
23834992	A:1110:1112	30	1
23834992	A:1195:1197	31	1
23834992	A:1267:1270	32	1
23834992	A:1293:1296	33	1
23834992	A:1313:1316	34	1
23834992	A:1460:1463	35	1
23834992	A:1553:1555	36	1
23834992	A:1563:1568	37	1
23834992	A:1585:1587	38	1
23834992	A:1631:1637	39	1
23834992	A:1660:1663	40	1
23834992	A:1681:1684	41	1
23834992	A:1779:1784	42	1
23834992	A:1792:1794	43	1
23834992	A:1803:1806	44	1
23834992	A:1819:1821	45	1
23834992	A:1889:1892	46	1
23834992	A:1904:1911	47	1
23834992	A:1921:1927	48	1
23834992	A:1938:1941	49	1
23834992	A:1967:1969	50	1
23834992	A:1984:1986	51	1
23834992	A:2005:2012	52	1
23834992	A:2070:2072	53	1
23834992	A:2080:2093	54	1
23834992	A:2112:2115	55	1
23834992	A:2174:2180	56	1
23834992	A:2189:2191	57	1
23834992	A:2206:2209	58	1
23834992	A:2218:2221	59	1
23834992	A:2227:2229	60	1
23834992	A:2243:2245	61	1
23834992	A:2252:2255	62	1
23834992	A:2328:2330	63	1
23834992	A:2352:2354	64	1
23834992	A:2365:2367	65	1
23867530	T:31:47	1	1
23867530	T:56:58	2	1
23867530	T:74:76	3	1
23867530	T:97:99	4	1
23867530	A:23:25	5	1
23867530	A:36:43	6	1
23867530	A:71:77	7	1
23867530	A:92:113	8	1
23867530	A:135:137	9	1
23867530	A:156:162	10	1
23867530	A:210:226	11	1
23867530	A:239:246	12	1
23867530	A:261:268	13	1
23867530	A:280:283	14	1
23867530	A:311:325	15	1
23867530	A:337:343	16	1
23867530	A:364:367	17	1
23867530	A:415:417	18	1
23867530	A:425:428	19	1
23867530	A:441:443	20	1
23867530	A:460:463	21	1
23867530	A:469:472	22	1
23867530	A:494:501	23	1
23867530	A:512:514	24	1
23867530	A:546:561	25	1
23867530	A:613:616	26	1
23867530	A:660:670	27	1
23867530	A:672:687	28	1
23867530	A:689:713	29	1
23867530	A:727:731	30	1
23867530	A:733:741	31	1
23867530	A:743:764	32	1
23867530	A:766:769	33	1
23867530	A:779:793	34	1
23867530	A:849:866	35	1
23867530	A:875:885	36	1
23867530	A:904:910	37	1
23867530	A:934:946	38	1
23752100	T:26:28	1	1
23752100	T:45:48	2	1
23752100	T:69:71	3	1
23752100	A:41:44	4	1
23752100	A:66:68	5	1
23752100	A:136:138	6	1
23752100	A:151:154	7	1
23752100	A:170:173	8	1
23752100	A:198:200	9	1
23752100	A:203:212	10	1
23752100	A:237:239	11	1
23752100	A:293:296	12	1
23752100	A:303:305	13	1
23752100	A:317:319	14	1
23752100	A:446:448	15	1
23752100	A:459:462	16	1
23752100	A:472:474	17	1
23752100	A:482:487	18	1
23752100	A:514:520	19	1
23752100	A:549:551	20	1
23752100	A:560:563	21	1
23752100	A:572:574	22	1
23752100	A:596:599	23	1
23752100	A:606:612	24	1
23752100	A:641:648	25	1
23752100	A:660:662	26	1
23752100	A:689:691	27	1
23752100	A:722:725	28	1
23752100	A:778:781	29	1
23752100	A:791:794	30	1
23752100	A:806:812	31	1
23752100	A:835:838	32	1
23752100	A:852:854	33	1
23752100	A:866:869	34	1
23752100	A:883:886	35	1
23752100	A:917:919	36	1
23752100	A:944:947	37	1
23752100	A:968:970	38	1
23917724	T:25:28	1	1
23917724	T:53:60	2	1
23917724	T:83:85	3	1
23917724	T:135:137	4	1
23917724	A:30:32	5	1
23917724	A:66:68	6	1
23917724	A:98:100	7	1
23917724	A:110:113	8	1
23917724	A:122:124	9	1
23917724	A:188:190	10	1
23917724	A:228:231	11	1
23917724	A:246:249	12	1
23917724	A:261:264	13	1
23917724	A:275:277	14	1
23917724	A:289:292	15	1
23917724	A:343:345	16	1
23917724	A:351:354	17	1
23917724	A:383:385	18	1
23917724	A:396:399	19	1
23917724	A:413:416	20	1
23917724	A:427:430	21	1
23917724	A:453:455	22	1
23917724	A:473:483	23	1
23917724	A:506:508	24	1
23917724	A:554:556	25	1
23917724	A:561:563	26	1
23917724	A:569:578	27	1
23917724	A:600:602	28	1
23917724	A:620:622	29	1
23917724	A:633:639	30	1
23917724	A:682:689	31	1
23917724	A:704:706	32	1
23917724	A:819:821	33	1
23917724	A:926:929	34	1
23917724	A:966:969	35	1
23917724	A:1029:1058	36	1
23917724	A:1106:1108	37	1
23917724	A:1157:1159	38	1
23917724	A:1177:1187	39	1
23917724	A:1261:1268	40	1
23917724	A:1302:1304	41	1
23917724	A:1320:1326	42	1
23917724	A:1392:1394	43	1
23917724	A:1427:1430	44	1
23917724	A:1432:1435	45	1
23917724	A:1459:1462	46	1
23917724	A:1488:1491	47	1
23917724	A:1507:1509	48	1
23917724	A:1540:1543	49	1
23917724	A:1556:1558	50	1
23917724	A:1571:1574	51	1
23917724	A:1589:1591	52	1
23959234	T:26:28	1	1
23959234	T:44:46	2	1
23959234	T:93:97	3	1
23959234	T:107:110	4	1
23959234	A:72:82	5	1
23959234	A:120:130	6	1
23959234	A:143:146	7	1
23959234	A:152:155	8	1
23959234	A:177:180	9	1
23959234	A:202:205	10	1
23959234	A:261:264	11	1
23959234	A:273:282	12	1
23959234	A:288:290	13	1
23959234	A:315:318	14	1
23959234	A:322:328	15	1
23959234	A:413:416	16	1
23959234	A:440:442	17	1
23959234	A:448:459	18	1
23959234	A:475:481	19	1
23959234	A:487:490	20	1
23959234	A:537:540	21	1
23959234	A:560:566	22	1
23959234	A:587:590	23	1
23959234	A:642:644	24	1
23959234	A:664:671	25	1
23959234	A:684:693	26	1
23959234	A:725:731	27	1
23959234	A:733:739	28	1
23959234	A:765:771	29	1
23959234	A:785:787	30	1
23959234	A:795:801	31	1
23959234	A:808:811	32	1
23959234	A:846:849	33	1
23959234	A:860:862	34	1
23959234	A:923:925	35	1
23959234	A:934:936	36	1
23959234	A:965:968	37	1
23959234	A:1011:1013	38	1
23959234	A:1020:1030	39	1
23959234	A:1061:1064	40	1
23959234	A:1096:1102	41	1
23959234	A:1138:1141	42	1
23959234	A:1158:1160	43	1
23959234	A:1199:1205	44	1
23959234	A:1224:1231	45	1
23959234	A:1269:1271	46	1
23959234	A:1311:1313	47	1
23959234	A:1353:1356	48	1
23959234	A:1389:1398	49	1
23959234	A:1433:1436	50	1
23959234	A:1506:1508	51	1
23959234	A:1516:1518	52	1
23959234	A:1524:1529	53	1
23959234	A:1543:1550	54	1
23959234	A:1557:1563	55	1
23959234	A:1582:1584	56	1
23959234	A:1605:1608	57	1
23959234	A:1687:1690	58	1
23959234	A:1708:1714	59	1
23959234	A:1781:1784	60	1
23959234	A:1813:1815	61	1
23959234	A:1832:1834	62	1
23959234	A:1852:1854	63	1
23959234	A:1864:1870	64	1
23959234	A:1874:1879	65	1
23959234	A:1906:1909	66	1
23959234	A:1920:1922	67	1
23959234	A:1934:1937	68	1
23959234	A:1968:1971	69	1
23959234	A:2007:2010	70	1
23959234	A:2033:2040	71	1
23959234	A:2046:2052	72	1
23959234	A:2062:2065	73	1
23959234	A:2072:2075	74	1
23959234	A:2094:2099	75	1
23959234	A:2109:2112	76	1
23959234	A:2131:2136	77	1
23959234	A:2157:2159	78	1
23959234	A:2173:2176	79	1
23959234	A:2186:2192	80	1
23959234	A:2199:2205	81	1
23959234	A:2231:2234	82	1
23959234	A:2240:2250	83	1
23959234	A:2255:2257	84	1
23959234	A:2289:2292	85	1
23959234	A:2293:2298	86	1
23173962	T:0:3	1	1
23173962	T:9:11	2	1
23173962	T:39:45	3	1
23173962	T:58:60	4	1
23173962	T:84:97	5	1
23173962	T:107:112	6	1
23173962	A:0:3	7	1
23173962	A:11:14	8	1
23173962	A:26:31	9	1
23173962	A:52:54	10	1
23173962	A:60:81	11	1
23173962	A:122:124	12	1
23173962	A:143:146	13	1
23173962	A:178:181	14	1
23173962	A:203:205	15	1
23173962	A:212:223	16	1
23173962	A:231:234	17	1
23173962	A:247:262	18	1
23173962	A:291:293	19	1
23173962	A:355:357	20	1
23173962	A:425:428	21	1
23173962	A:455:457	22	1
23173962	A:475:478	23	1
23173962	A:490:493	24	1
23173962	A:505:507	25	1
23173962	A:522:525	26	1
23173962	A:587:589	27	1
23173962	A:626:629	28	1
23173962	A:641:643	29	1
23173962	A:701:704	30	1
23173962	A:730:732	31	1
23173962	A:784:787	32	1
23173962	A:822:827	33	1
23173962	A:880:883	34	1
23173962	A:906:909	35	1
23173962	A:934:937	36	1
23173962	A:980:982	37	1
23173962	A:999:1002	38	1
23173962	A:1018:1020	39	1
23173962	A:1057:1060	40	1
23173962	A:1069:1071	41	1
23173962	A:1100:1105	42	1
23173962	A:1124:1136	43	1
23173962	A:1142:1144	44	1
23173962	A:1170:1176	45	1
23173962	A:1190:1192	46	1
23173962	A:1207:1210	47	1
23173962	A:1227:1230	48	1
23173962	A:1246:1252	49	1
23173962	A:1260:1262	50	1
23173962	A:1281:1283	51	1
22580612	T:19:21	1	1
22580612	T:24:33	2	1
22580612	T:60:62	3	1
22580612	T:82:85	4	1
22580612	A:15:17	5	1
22580612	A:52:55	6	1
22580612	A:70:72	7	1
22580612	A:98:100	8	1
22580612	A:121:124	9	1
22580612	A:159:165	10	1
22580612	A:177:179	11	1
22580612	A:193:199	12	1
22580612	A:268:274	13	1
22580612	A:337:342	14	1
22580612	A:384:407	15	1
22580612	A:425:428	16	1
22580612	A:444:452	17	1
22580612	A:461:467	18	1
22580612	A:482:485	19	1
22580612	A:498:500	20	1
22580612	A:512:518	21	1
22580612	A:528:531	22	1
22580612	A:572:591	23	1
22580612	A:654:660	24	1
22580612	A:688:691	25	1
22580612	A:725:741	26	1
22580612	A:763:769	27	1
22580612	A:779:785	28	1
22580612	A:820:827	29	1
22580612	A:854:856	30	1
22580612	A:869:875	31	1
22580612	A:890:893	32	1
22580612	A:913:916	33	1
22580612	A:982:988	34	1
22580612	A:1044:1047	35	1
22580612	A:1067:1070	36	1
22580612	A:1084:1086	37	1
22580612	A:1107:1109	38	1
22580612	A:1116:1122	39	1
22580612	A:1141:1147	40	1
22580612	A:1154:1156	41	1
22580612	A:1175:1183	42	1
22580612	A:1207:1210	43	1
22580612	A:1238:1240	44	1
22580612	A:1259:1266	45	1
22580612	A:1277:1279	46	1
22580612	A:1313:1320	47	1
23741072	T:13:15	1	1
23741072	T:32:35	2	1
23741072	T:49:52	3	1
23741072	T:62:64	4	1
23741072	T:79:81	5	1
23741072	A:11:13	6	1
23741072	A:23:25	7	1
23741072	A:38:41	8	1
23741072	A:57:59	9	1
23741072	A:87:89	10	1
23741072	A:109:112	11	1
23741072	A:134:137	12	1
23741072	A:147:149	13	1
23741072	A:169:172	14	1
23741072	A:186:189	15	1
23741072	A:233:235	16	1
23741072	A:249:251	17	1
23741072	A:312:315	18	1
23741072	A:337:339	19	1
23741072	A:349:352	20	1
23741072	A:381:388	21	1
23741072	A:428:438	22	1
23741072	A:449:451	23	1
23741072	A:505:508	24	1
23741072	A:555:557	25	1
23741072	A:607:610	26	1
23741072	A:625:628	27	1
23741072	A:646:648	28	1
23741072	A:667:675	29	1
23741072	A:733:735	30	1
23741072	A:746:749	31	1
23741072	A:755:773	32	1
23741072	A:801:803	33	1
23741072	A:815:824	34	1
23741072	A:857:860	35	1
23741072	A:874:877	36	1
23741072	A:887:889	37	1
23741072	A:910:917	38	1
23741072	A:994:996	39	1
23741072	A:1014:1022	40	1
23741072	A:1029:1031	41	1
23741072	A:1055:1061	42	1
23741072	A:1075:1081	43	1
23741072	A:1105:1111	44	1
23741072	A:1118:1124	45	1
23741072	A:1136:1138	46	1
23741072	A:1147:1149	47	1
23741072	A:1158:1160	48	1
23741072	A:1223:1225	49	1
23741072	A:1245:1248	50	1
23741072	A:1255:1258	51	1
23741072	A:1283:1286	52	1
23741072	A:1295:1297	53	1
23741072	A:1383:1387	54	1
23741072	A:1395:1398	55	1
23670090	T:11:17	1	1
23670090	T:23:25	2	1
23670090	T:40:49	3	1
23670090	T:65:68	4	1
23670090	T:82:95	5	1
23670090	T:132:135	6	1
23670090	T:154:156	7	1
23670090	T:162:164	8	1
23670090	T:171:176	9	1
23670090	A:3:6	10	1
23670090	A:22:24	11	1
23670090	A:31:33	12	1
23670090	A:46:49	13	1
23670090	A:58:60	14	1
23670090	A:74:77	15	1
23670090	A:86:95	16	1
23670090	A:111:113	17	1
23670090	A:153:174	18	1
23670090	A:182:188	19	1
23670090	A:199:202	20	1
23670090	A:220:229	21	1
23670090	A:237:240	22	1
23670090	A:273:281	23	1
23670090	A:283:286	24	1
23670090	A:301:305	25	1
23670090	A:356:363	26	1
23670090	A:365:369	27	1
23670090	A:380:387	28	1
23670090	A:389:398	29	1
23670090	A:413:416	30	1
23670090	A:432:441	31	1
23670090	A:449:458	32	1
23670090	A:528:530	33	1
23670090	A:534:536	34	1
23670090	A:537:553	35	1
23670090	A:563:570	36	1
23670090	A:594:597	37	1
23670090	A:622:638	38	1
23670090	A:732:745	39	1
23670090	A:779:788	40	1
23670090	A:801:808	41	1
23670090	A:823:826	42	1
23670090	A:841:853	43	1
23670090	A:864:866	44	1
23670090	A:933:935	45	1
23670090	A:942:944	46	1
23670090	A:977:980	47	1
23670090	A:1038:1047	48	1
23670090	A:1073:1076	49	1
23670090	A:1100:1103	50	1
23670090	A:1152:1169	51	1
23670090	A:1177:1180	52	1
23670090	A:1199:1201	53	1
23670090	A:1208:1211	54	1
23670090	A:1225:1231	55	1
23670090	A:1244:1250	56	1
23670090	A:1257:1263	57	1
23670090	A:1289:1291	58	1
23670090	A:1298:1300	59	1
23670090	A:1326:1335	60	1
23670090	A:1351:1353	61	1
23670090	A:1378:1396	62	1
23670090	A:1410:1413	63	1
23670090	A:1437:1440	64	1
23670090	A:1470:1482	65	1
23670090	A:1492:1495	66	1
23832115	T:21:24	1	1
23832115	T:41:50	2	1
23832115	T:85:91	3	1
23832115	T:95:98	4	1
23832115	A:0:2	5	1
23832115	A:28:37	6	1
23832115	A:39:41	7	1
23832115	A:44:47	8	1
23832115	A:64:82	9	1
23832115	A:141:143	10	1
23832115	A:190:192	11	1
23832115	A:195:198	12	1
23832115	A:217:220	13	1
23832115	A:247:253	14	1
23832115	A:265:268	15	1
23832115	A:333:335	16	1
23832115	A:351:353	17	1
23832115	A:364:374	18	1
23832115	A:387:389	19	1
23832115	A:404:418	20	1
23832115	A:446:453	21	1
23832115	A:462:465	22	1
23832115	A:476:478	23	1
23832115	A:489:492	24	1
23832115	A:524:526	25	1
23832115	A:540:544	26	1
23832115	A:546:559	27	1
23832115	A:561:563	28	1
23832115	A:581:583	29	1
23832115	A:619:622	30	1
23832115	A:679:686	31	1
23832115	A:697:705	32	1
23832115	A:720:722	33	1
23832115	A:736:739	34	1
23832115	A:747:756	35	1
23832115	A:772:775	36	1
23832115	A:829:831	37	1
23832115	A:848:851	38	1
23832115	A:872:877	39	1
23832115	A:925:927	40	1
23832115	A:975:977	41	1
23832115	A:989:997	42	1
23832115	A:1021:1034	43	1
23832115	A:1035:1041	44	1
23832115	A:1069:1072	45	1
23832115	A:1078:1081	46	1
23832115	A:1132:1135	47	1
23832115	A:1167:1174	48	1
23832115	A:1176:1189	49	1
23832115	A:1231:1233	50	1
23832115	A:1243:1249	51	1
23832115	A:1259:1261	52	1
23832115	A:1291:1294	53	1
23832115	A:1311:1318	54	1
23832115	A:1352:1355	55	1
23832115	A:1364:1367	56	1
23921351	T:7:13	1	1
23921351	T:30:33	2	1
23921351	T:64:70	3	1
23921351	T:91:93	4	1
23921351	A:30:32	5	1
23921351	A:53:55	6	1
23921351	A:74:84	7	1
23921351	A:100:111	8	1
23921351	A:120:122	9	1
23921351	A:131:134	10	1
23921351	A:162:165	11	1
23921351	A:207:209	12	1
23921351	A:277:280	13	1
23921351	A:300:305	14	1
23921351	A:318:325	15	1
23921351	A:347:352	16	1
23921351	A:361:364	17	1
23921351	A:371:376	18	1
23921351	A:378:385	19	1
23921351	A:394:396	20	1
23921351	A:405:408	21	1
23921351	A:416:418	22	1
23921351	A:439:441	23	1
23921351	A:444:449	24	1
23921351	A:456:458	25	1
23921351	A:491:498	26	1
23921351	A:506:509	27	1
23921351	A:512:515	28	1
23921351	A:522:524	29	1
23921351	A:564:566	30	1
23921351	A:578:598	31	1
23921351	A:610:623	32	1
23921351	A:633:635	33	1
23921351	A:645:648	34	1
23921351	A:654:657	35	1
23921351	A:663:665	36	1
23921351	A:725:727	37	1
23921351	A:785:791	38	1
23921351	A:804:810	39	1
23921351	A:824:829	40	1
23921351	A:831:834	41	1
23921351	A:844:846	42	1
23921351	A:883:885	43	1
23921351	A:905:912	44	1
23921351	A:922:925	45	1
23921351	A:945:947	46	1
23921351	A:996:999	47	1
23921351	A:1011:1014	48	1
23921351	A:1026:1029	49	1
23921351	A:1046:1048	50	1
23921351	A:1063:1070	51	1
23921351	A:1122:1124	52	1
23921351	A:1132:1134	53	1
23921351	A:1166:1172	54	1
23921351	A:1201:1204	55	1
23921351	A:1217:1223	56	1
23921351	A:1239:1249	57	1
23921351	A:1256:1259	58	1
23921351	A:1278:1284	59	1
23921351	A:1296:1302	60	1
23921351	A:1314:1319	61	1
23921351	A:1321:1324	62	1
23921351	A:1351:1354	63	1
23921351	A:1365:1368	64	1
23921351	A:1409:1411	65	1
23921351	A:1439:1441	66	1
23921351	A:1451:1454	67	1
23921351	A:1461:1467	68	1
23921351	A:1480:1487	69	1
23921351	A:1510:1512	70	1
23921351	A:1523:1533	71	1
23921351	A:1550:1556	72	1
23921351	A:1572:1574	73	1
23921351	A:1582:1585	74	1
23414099	T:32:39	1	1
23414099	T:55:69	2	1
23414099	T:78:85	3	1
23414099	T:150:152	4	1
23414099	A:0:3	5	1
23414099	A:39:46	6	1
23414099	A:62:64	7	1
23414099	A:80:82	8	1
23414099	A:92:103	9	1
23414099	A:110:120	10	1
23414099	A:155:161	11	1
23414099	A:192:195	12	1
23414099	A:211:225	13	1
23414099	A:250:252	14	1
23414099	A:266:289	15	1
23414099	A:304:310	16	1
23414099	A:311:320	17	1
23414099	A:343:346	18	1
23414099	A:357:368	19	1
23414099	A:385:391	20	1
23414099	A:408:410	21	1
23414099	A:427:430	22	1
23414099	A:462:465	23	1
23414099	A:497:500	24	1
23414099	A:533:539	25	1
23414099	A:552:558	26	1
23414099	A:606:609	27	1
23414099	A:628:631	28	1
23414099	A:642:644	29	1
23414099	A:659:662	30	1
23414099	A:671:674	31	1
23414099	A:690:693	32	1
23414099	A:702:704	33	1
23414099	A:709:712	34	1
23414099	A:723:729	35	1
23414099	A:804:820	36	1
23414099	A:845:847	37	1
23414099	A:857:859	38	1
23414099	A:865:871	39	1
23414099	A:904:906	40	1
23414099	A:925:928	41	1
23414099	A:955:961	42	1
23414099	A:996:998	43	1
23414099	A:1011:1014	44	1
23414099	A:1025:1027	45	1
23414099	A:1039:1047	46	1
23414099	A:1087:1089	47	1
23414099	A:1120:1126	48	1
23414099	A:1140:1143	49	1
23414099	A:1158:1160	50	1
23414099	A:1178:1190	51	1
23414099	A:1200:1206	52	1
23414099	A:1237:1240	53	1
23414099	A:1290:1293	54	1
23414099	A:1317:1320	55	1
23414099	A:1332:1334	56	1
23414099	A:1383:1389	57	1
23414099	A:1403:1409	58	1
23414099	A:1445:1448	59	1
23414099	A:1471:1477	60	1
23414099	A:1497:1503	61	1
23414099	A:1512:1514	62	1
23414099	A:1529:1532	63	1
23414099	A:1542:1544	64	1
23414099	A:1556:1559	65	1
23414099	A:1593:1595	66	1
23414099	A:1603:1609	67	1
23414099	A:1620:1623	68	1
23414099	A:1634:1637	69	1
23414099	A:1655:1658	70	1
23414099	A:1660:1662	71	1
23414099	A:1682:1688	72	1
23414099	A:1715:1718	73	1
23414099	A:1757:1760	74	1
23414099	A:1780:1782	75	1
23414099	A:1790:1793	76	1
23414099	A:1823:1829	77	1
23414099	A:1843:1850	78	1
23414099	A:1862:1868	79	1
23414099	A:1889:1895	80	1
23414099	A:1950:1953	81	1
23414099	A:1976:1979	82	1
23414099	A:1987:1989	83	1
23414099	A:2021:2026	84	1
23414099	A:2046:2052	85	1
23414099	A:2060:2066	86	1
23414099	A:2123:2126	87	1
23414099	A:2136:2148	88	1
23414099	A:2161:2164	89	1
23414099	A:2175:2181	90	1
23414099	A:2190:2196	91	1
23414099	A:2212:2219	92	1
23414099	A:2225:2227	93	1
23414099	A:2253:2259	94	1
23707995	T:14:30	1	1
23707995	T:73:84	2	1
23707995	T:146:149	3	1
23707995	A:23:25	4	1
23707995	A:45:48	5	1
23707995	A:64:70	6	1
23707995	A:118:120	7	1
23707995	A:132:135	8	1
23707995	A:181:184	9	1
23707995	A:205:211	10	1
23707995	A:248:254	11	1
23707995	A:335:338	12	1
23707995	A:352:354	13	1
23707995	A:412:426	14	1
23707995	A:457:459	15	1
23707995	A:539:542	16	1
23707995	A:555:566	17	1
23707995	A:584:586	18	1
23707995	A:587:589	19	1
23707995	A:592:594	20	1
23707995	A:621:623	21	1
23707995	A:648:658	22	1
23707995	A:670:676	23	1
23707995	A:692:695	24	1
23707995	A:767:773	25	1
23707995	A:791:793	26	1
23707995	A:809:812	27	1
23707995	A:835:838	28	1
23707995	A:850:870	29	1
23707995	A:872:882	30	1
23707995	A:888:890	31	1
23707995	A:914:924	32	1
23707995	A:966:969	33	1
23707995	A:988:991	34	1
23707995	A:1059:1062	35	1
23707995	A:1068:1078	36	1
23707995	A:1123:1133	37	1
23863549	T:29:32	1	1
23863549	T:46:49	2	1
23863549	A:2:4	3	1
23863549	A:20:22	4	1
23863549	A:86:89	5	1
23863549	A:101:104	6	1
23863549	A:113:119	7	1
23863549	A:139:141	8	1
23863549	A:149:158	9	1
23863549	A:169:176	10	1
23863549	A:201:210	11	1
23863549	A:225:228	12	1
23863549	A:283:285	13	1
23863549	A:330:332	14	1
23863549	A:365:367	15	1
23863549	A:443:449	16	1
23863549	A:498:501	17	1
23863549	A:552:555	18	1
23863549	A:565:587	19	1
23863549	A:620:622	20	1
23863549	A:679:682	21	1
23863549	A:694:696	22	1
23863549	A:735:741	23	1
23863549	A:765:767	24	1
23827955	T:44:47	1	1
23827955	A:47:53	2	1
23827955	A:60:63	3	1
23827955	A:102:105	4	1
23827955	A:159:166	5	1
23827955	A:186:188	6	1
23827955	A:195:197	7	1
23827955	A:209:212	8	1
23827955	A:244:247	9	1
23827955	A:262:268	10	1
23827955	A:277:279	11	1
23827955	A:287:294	12	1
23827955	A:299:301	13	1
23827955	A:318:324	14	1
23827955	A:357:359	15	1
23827955	A:368:370	16	1
23827955	A:380:382	17	1
23827955	A:403:406	18	1
23827955	A:427:430	19	1
23827955	A:456:459	20	1
23827955	A:483:489	21	1
23827955	A:531:534	22	1
23827955	A:541:543	23	1
23827955	A:557:559	24	1
23827955	A:582:584	25	1
23827702	T:17:24	1	1
23827702	T:32:34	2	1
23827702	A:64:67	3	1
23827702	A:77:83	4	1
23827702	A:103:105	5	1
23827702	A:122:124	6	1
23827702	A:139:141	7	1
23827702	A:147:150	8	1
23827702	A:195:197	9	1
23827702	A:215:221	10	1
23827702	A:231:234	11	1
23827702	A:255:261	12	1
23827702	A:281:284	13	1
23953183	T:12:14	1	1
23953183	T:35:37	2	1
23953183	T:55:57	3	1
23953183	T:111:114	4	1
23953183	T:135:137	5	1
23953183	T:144:151	6	1
23953183	A:22:24	7	1
23953183	A:107:110	8	1
23953183	A:124:129	9	1
23953183	A:172:174	10	1
23953183	A:204:206	11	1
23953183	A:215:217	12	1
23953183	A:254:267	13	1
23953183	A:294:300	14	1
23953183	A:322:324	15	1
23953183	A:345:351	16	1
23953183	A:366:373	17	1
23953183	A:439:442	18	1
23953183	A:464:466	19	1
23953183	A:484:486	20	1
23953183	A:496:499	21	1
23953183	A:509:512	22	1
23953183	A:528:534	23	1
23953183	A:546:548	24	1
23953183	A:587:595	25	1
23953183	A:605:607	26	1
23953183	A:633:636	27	1
23953183	A:649:651	28	1
23953183	A:678:684	29	1
23953183	A:703:705	30	1
23953183	A:745:750	31	1
23953183	A:764:767	32	1
23953183	A:818:820	33	1
23953183	A:838:841	34	1
23953183	A:872:878	35	1
23953183	A:901:907	36	1
23953183	A:913:919	37	1
23953183	A:983:993	38	1
23953183	A:1042:1049	39	1
23953183	A:1061:1067	40	1
23953183	A:1092:1095	41	1
23953183	A:1174:1177	42	1
23953183	A:1272:1274	43	1
23953183	A:1320:1323	44	1
23953183	A:1421:1424	45	1
23953183	A:1495:1498	46	1
23953183	A:1525:1527	47	1
23953183	A:1574:1580	48	1
23953183	A:1593:1595	49	1
23953183	A:1613:1616	50	1
23953183	A:1640:1646	51	1
23953183	A:1657:1659	52	1
23953183	A:1668:1670	53	1
23953183	A:1690:1692	54	1
23953183	A:1706:1716	55	1
23953183	A:1729:1731	56	1
23953183	A:1753:1755	57	1
23953183	A:1763:1765	58	1
23953183	A:1774:1784	59	1
23411282	T:23:30	1	1
23411282	T:89:92	2	1
23411282	T:128:134	3	1
23411282	A:34:36	4	1
23411282	A:47:49	5	1
23411282	A:84:87	6	1
23411282	A:143:155	7	1
23411282	A:168:171	8	1
23411282	A:214:217	9	1
23411282	A:239:245	10	1
23411282	A:258:261	11	1
23411282	A:301:307	12	1
23411282	A:334:341	13	1
23411282	A:376:378	14	1
23411282	A:386:388	15	1
23411282	A:401:407	16	1
23411282	A:436:439	17	1
23411282	A:461:467	18	1
23411282	A:468:470	19	1
23411282	A:490:493	20	1
23411282	A:609:611	21	1
23411282	A:635:638	22	1
23411282	A:645:647	23	1
23411282	A:718:729	24	1
23411282	A:769:779	25	1
23411282	A:802:805	26	1
23411282	A:821:827	27	1
23411282	A:861:868	28	1
23411282	A:939:941	29	1
23411282	A:956:959	30	1
23411282	A:990:996	31	1
23411282	A:1003:1006	32	1
23411282	A:1040:1050	33	1
23788665	T:24:32	1	1
23788665	T:40:43	2	1
23788665	T:64:66	3	1
23788665	T:90:93	4	1
23788665	A:20:22	5	1
23788665	A:29:36	6	1
23788665	A:76:84	7	1
23788665	A:93:96	8	1
23788665	A:107:109	9	1
23788665	A:179:182	10	1
23788665	A:199:201	11	1
23788665	A:209:212	12	1
23788665	A:247:249	13	1
23788665	A:289:291	14	1
23788665	A:314:316	15	1
23788665	A:343:345	16	1
23788665	A:357:359	17	1
23788665	A:384:386	18	1
23788665	A:402:404	19	1
23788665	A:428:430	20	1
23788665	A:443:446	21	1
23788665	A:486:488	22	1
23788665	A:501:503	23	1
23788665	A:516:519	24	1
23788665	A:542:544	25	1
23788665	A:565:571	26	1
23788665	A:606:613	27	1
23788665	A:615:618	28	1
23788665	A:625:629	29	1
23788665	A:708:714	30	1
23788665	A:810:812	31	1
23788665	A:834:849	32	1
23788665	A:856:860	33	1
23788665	A:909:911	34	1
23788665	A:932:934	35	1
23788665	A:946:949	36	1
23788665	A:984:987	37	1
23788665	A:1012:1016	38	1
23788665	A:1024:1031	39	1
23788665	A:1061:1068	40	1
23788665	A:1102:1105	41	1
23788665	A:1127:1131	42	1
23788665	A:1190:1192	43	1
23788665	A:1215:1225	44	1
23788665	A:1243:1246	45	1
23788665	A:1329:1331	46	1
23788665	A:1361:1363	47	1
23788665	A:1391:1401	48	1
23788665	A:1428:1430	49	1
23788665	A:1443:1446	50	1
23788665	A:1456:1463	51	1
23788665	A:1465:1467	52	1
23788665	A:1474:1476	53	1
23911433	T:23:26	1	1
23911433	T:52:55	2	1
23911433	A:15:17	3	1
23911433	A:27:29	4	1
23911433	A:52:58	5	1
23911433	A:111:114	6	1
23911433	A:130:132	7	1
23911433	A:170:172	8	1
23911433	A:213:216	9	1
23911433	A:224:226	10	1
23911433	A:264:271	11	1
23911433	A:283:285	12	1
23911433	A:299:306	13	1
23911433	A:318:320	14	1
23911433	A:327:330	15	1
23911433	A:338:340	16	1
23911433	A:397:400	17	1
23911433	A:416:430	18	1
23911433	A:465:468	19	1
23911433	A:510:512	20	1
23911433	A:533:535	21	1
23911433	A:609:612	22	1
23911433	A:665:667	23	1
23911433	A:685:687	24	1
23911433	A:771:778	25	1
23911433	A:780:783	26	1
23911433	A:850:853	27	1
23911433	A:859:861	28	1
23911433	A:921:923	29	1
23820275	T:20:22	1	1
23820275	T:66:69	2	1
23820275	T:83:92	3	1
23820275	A:24:33	4	1
23820275	A:53:56	5	1
23820275	A:108:110	6	1
23820275	A:116:118	7	1
23820275	A:138:140	8	1
23820275	A:190:192	9	1
23820275	A:203:206	10	1
23820275	A:215:227	11	1
23820275	A:277:279	12	1
23820275	A:311:313	13	1
23820275	A:327:330	14	1
23820275	A:350:352	15	1
23820275	A:421:440	16	1
23820275	A:441:467	17	1
23820275	A:469:475	18	1
23820275	A:494:496	19	1
23820275	A:507:510	20	1
23820275	A:518:520	21	1
23820275	A:541:553	22	1
23820275	A:603:606	23	1
23820275	A:626:628	24	1
23820275	A:679:682	25	1
23820275	A:720:722	26	1
23820275	A:736:739	27	1
23820275	A:771:774	28	1
23820275	A:796:798	29	1
23820275	A:809:818	30	1
23820275	A:826:829	31	1
23820275	A:843:846	32	1
23820275	A:862:864	33	1
23820275	A:897:899	34	1
23820275	A:927:930	35	1
23820275	A:937:939	36	1
23820275	A:978:980	37	1
23820275	A:1060:1063	38	1
23820275	A:1134:1137	39	1
23820275	A:1146:1152	40	1
23820275	A:1171:1173	41	1
23820275	A:1270:1272	42	1
23820275	A:1283:1285	43	1
23820275	A:1303:1309	44	1
23820275	A:1327:1329	45	1
23820275	A:1339:1342	46	1
23820275	A:1372:1382	47	1
23820275	A:1389:1392	48	1
23820275	A:1420:1422	49	1
23820275	A:1443:1455	50	1
23574406	T:0:15	1	1
23574406	T:74:82	2	1
23574406	A:0:15	3	1
23574406	A:17:21	4	1
23574406	A:23:25	5	1
23574406	A:45:49	6	1
23574406	A:55:57	7	1
23574406	A:63:76	8	1
23574406	A:85:93	9	1
23574406	A:95:97	10	1
23574406	A:126:128	11	1
23574406	A:151:159	12	1
23574406	A:187:190	13	1
23574406	A:214:222	14	1
23574406	A:288:290	15	1
23574406	A:296:300	16	1
23574406	A:320:345	17	1
23574406	A:352:354	18	1
23574406	A:402:404	19	1
23574406	A:412:414	20	1
23574406	A:432:434	21	1
23574406	A:445:448	22	1
23574406	A:458:466	23	1
23574406	A:486:492	24	1
23574406	A:500:504	25	1
23574406	A:560:562	26	1
23574406	A:582:584	27	1
23574406	A:595:598	28	1
23574406	A:650:652	29	1
23574406	A:669:672	30	1
23574406	A:700:702	31	1
23574406	A:716:719	32	1
23574406	A:733:740	33	1
23574406	A:749:751	34	1
23574406	A:766:768	35	1
23574406	A:806:808	36	1
23574406	A:817:823	37	1
23574406	A:852:854	38	1
23574406	A:890:892	39	1
23574406	A:905:908	40	1
23574406	A:933:935	41	1
23574406	A:970:972	42	1
23574406	A:981:984	43	1
23574406	A:997:999	44	1
23574406	A:1017:1020	45	1
23574406	A:1035:1039	46	1
23574406	A:1068:1070	47	1
23574406	A:1079:1085	48	1
23574406	A:1107:1110	49	1
23574406	A:1147:1149	50	1
23574406	A:1162:1164	51	1
23574406	A:1225:1229	52	1
23574406	A:1269:1272	53	1
23574406	A:1295:1310	54	1
23574406	A:1318:1320	55	1
23574406	A:1338:1343	56	1
23574406	A:1352:1354	57	1
23574406	A:1415:1420	58	1
23574406	A:1448:1452	59	1
23574406	A:1461:1463	60	1
23574406	A:1494:1497	61	1
23574406	A:1518:1530	62	1
23574406	A:1568:1575	63	1
23574406	A:1604:1609	64	1
23574406	A:1645:1647	65	1
23574406	A:1659:1666	66	1
23574406	A:1701:1703	67	1
23574406	A:1714:1716	68	1
23574406	A:1747:1751	69	1
23574406	A:1769:1771	70	1
23574406	A:1783:1786	71	1
23831181	T:32:39	1	1
23831181	T:69:73	2	1
23831181	T:84:87	3	1
23831181	A:0:3	4	1
23831181	A:31:34	5	1
23831181	A:64:68	6	1
23831181	A:94:96	7	1
23831181	A:110:113	8	1
23831181	A:238:240	9	1
23831181	A:248:251	10	1
23831181	A:272:279	11	1
23831181	A:380:382	12	1
23831181	A:399:404	13	1
23831181	A:533:535	14	1
23831181	A:608:612	15	1
23831181	A:640:643	16	1
23831181	A:654:658	17	1
23831181	A:681:684	18	1
23831181	A:724:727	19	1
23831181	A:803:815	20	1
23831181	A:817:820	21	1
23831181	A:825:831	22	1
23831181	A:839:846	23	1
23831181	A:864:866	24	1
23831181	A:902:905	25	1
23831181	A:977:981	26	1
23831181	A:1031:1038	27	1
23831181	A:1059:1062	28	1
23831181	A:1076:1079	29	1
23831181	A:1085:1087	30	1
23831181	A:1167:1170	31	1
23831181	A:1197:1201	32	1
23831181	A:1292:1294	33	1
23831181	A:1302:1304	34	1
23831181	A:1314:1317	35	1
23831181	A:1325:1327	36	1
23831181	A:1342:1344	37	1
23831181	A:1350:1355	38	1
23831181	A:1378:1380	39	1
23831181	A:1386:1388	40	1
23831181	A:1407:1414	41	1
23930808	T:29:31	1	1
23930808	A:16:18	2	1
23930808	A:55:58	3	1
23930808	A:92:95	4	1
23930808	A:141:144	5	1
23930808	A:153:159	6	1
23930808	A:170:172	7	1
23930808	A:185:187	8	1
23930808	A:213:216	9	1
23930808	A:239:241	10	1
23930808	A:268:270	11	1
23930808	A:293:296	12	1
23930808	A:309:312	13	1
23930808	A:347:350	14	1
23930808	A:376:378	15	1
23930808	A:407:409	16	1
23930808	A:433:435	17	1
23930808	A:457:459	18	1
23930808	A:491:494	19	1
23930808	A:514:517	20	1
23930808	A:548:555	21	1
23930808	A:606:608	22	1
23930808	A:618:633	23	1
23930808	A:659:666	24	1
23930808	A:672:679	25	1
23930808	A:691:693	26	1
23930808	A:714:717	27	1
23930808	A:803:806	28	1
23955681	T:31:38	1	1
23955681	T:49:51	2	1
23955681	T:59:66	3	1
23955681	T:79:91	4	1
23955681	A:30:37	5	1
23955681	A:81:83	6	1
23955681	A:98:105	7	1
23955681	A:118:128	8	1
23955681	A:163:171	9	1
23955681	A:181:183	10	1
23955681	A:187:189	11	1
23955681	A:198:200	12	1
23955681	A:215:218	13	1
23955681	A:240:257	14	1
23955681	A:258:260	15	1
23955681	A:271:273	16	1
23955681	A:286:289	17	1
23955681	A:301:306	18	1
23955681	A:312:315	19	1
23955681	A:330:333	20	1
23955681	A:362:364	21	1
23955681	A:376:379	22	1
23955681	A:392:394	23	1
23955681	A:414:419	24	1
23955681	A:480:482	25	1
23955681	A:489:497	26	1
23122103	T:0:5	1	1
23122103	T:17:23	2	1
23122103	T:63:69	3	1
23122103	T:95:98	4	1
23122103	T:114:116	5	1
23122103	T:139:141	6	1
23122103	A:36:49	7	1
23122103	A:120:123	8	1
23122103	A:154:156	9	1
23122103	A:167:169	10	1
23122103	A:189:194	11	1
23122103	A:206:212	12	1
23122103	A:252:258	13	1
23122103	A:278:286	14	1
23122103	A:287:289	15	1
23122103	A:290:292	16	1
23122103	A:294:301	17	1
23122103	A:317:320	18	1
23122103	A:331:333	19	1
23122103	A:355:361	20	1
23122103	A:363:369	21	1
23122103	A:376:378	22	1
23122103	A:491:494	23	1
23122103	A:527:529	24	1
23122103	A:565:585	25	1
23122103	A:589:615	26	1
23122103	A:619:638	27	1
23122103	A:669:671	28	1
23122103	A:698:704	29	1
23122103	A:706:709	30	1
23122103	A:721:723	31	1
23122103	A:726:749	32	1
23122103	A:752:770	33	1
23122103	A:782:793	34	1
23122103	A:810:813	35	1
23122103	A:837:840	36	1
23122103	A:870:872	37	1
23122103	A:875:880	38	1
23122103	A:897:900	39	1
23122103	A:929:931	40	1
23122103	A:954:960	41	1
23903840	T:24:26	1	1
23903840	T:37:40	2	1
23903840	T:61:63	3	1
23903840	A:20:22	4	1
23903840	A:75:77	5	1
23903840	A:110:121	6	1
23903840	A:139:148	7	1
23903840	A:178:180	8	1
23903840	A:194:203	9	1
23903840	A:265:268	10	1
23903840	A:320:322	11	1
23903840	A:330:333	12	1
23903840	A:339:342	13	1
23903840	A:364:366	14	1
23903840	A:385:388	15	1
23903840	A:403:405	16	1
23903840	A:419:421	17	1
23903840	A:430:433	18	1
23903840	A:454:462	19	1
23903840	A:464:470	20	1
23903840	A:505:512	21	1
23903840	A:520:523	22	1
23903840	A:557:559	23	1
23903840	A:629:632	24	1
23903840	A:660:667	25	1
23903840	A:696:698	26	1
23903840	A:718:720	27	1
23903840	A:733:736	28	1
23903840	A:774:777	29	1
23903840	A:786:788	30	1
23903840	A:807:810	31	1
23903840	A:815:817	32	1
23903840	A:841:843	33	1
23903840	A:904:906	34	1
23903840	A:1035:1041	35	1
23903840	A:1096:1099	36	1
23903840	A:1182:1184	37	1
23839667	T:0:3	1	1
23839667	T:11:16	2	1
23839667	T:30:32	3	1
23839667	T:65:67	4	1
23839667	T:77:82	5	1
23839667	A:22:36	6	1
23839667	A:47:64	7	1
23839667	A:88:90	8	1
23839667	A:124:126	9	1
23839667	A:134:139	10	1
23839667	A:147:153	11	1
23839667	A:164:166	12	1
23839667	A:181:184	13	1
23839667	A:203:205	14	1
23839667	A:211:214	15	1
23839667	A:241:244	16	1
23839667	A:316:319	17	1
23839667	A:331:337	18	1
23839667	A:377:379	19	1
23839667	A:400:403	20	1
23839667	A:466:469	21	1
23839667	A:492:494	22	1
23839667	A:498:501	23	1
23839667	A:557:560	24	1
23839667	A:567:570	25	1
23839667	A:584:591	26	1
23839667	A:600:603	27	1
23839667	A:627:630	28	1
23839667	A:638:640	29	1
23839667	A:690:693	30	1
23839667	A:712:715	31	1
23839667	A:748:756	32	1
23839667	A:797:801	33	1
23839667	A:802:805	34	1
23839667	A:839:845	35	1
23839667	A:856:861	36	1
23839667	A:867:869	37	1
23839667	A:897:900	38	1
23839667	A:919:925	39	1
23839667	A:932:939	40	1
23839667	A:948:951	41	1
23839667	A:966:968	42	1
23839667	A:971:974	43	1
23839667	A:984:990	44	1
23839667	A:1014:1019	45	1
23839667	A:1047:1058	46	1
23839667	A:1091:1094	47	1
23839667	A:1125:1130	48	1
23839667	A:1138:1140	49	1
23839667	A:1146:1153	50	1
23839667	A:1211:1213	51	1
23839667	A:1241:1243	52	1
23839667	A:1263:1269	53	1
23839667	A:1292:1294	54	1
23839667	A:1325:1328	55	1
23839667	A:1362:1365	56	1
23839667	A:1374:1379	57	1
23839667	A:1422:1425	58	1
23839667	A:1450:1456	59	1
23839667	A:1490:1492	60	1
23839667	A:1518:1521	61	1
23839667	A:1528:1530	62	1
23839667	A:1542:1548	63	1
23839667	A:1555:1560	64	1
23843965	T:0:3	1	1
23843965	T:17:19	2	1
23843965	T:26:29	3	1
23843965	T:63:73	4	1
23843965	T:92:95	5	1
23843965	T:102:104	6	1
23843965	A:20:22	7	1
23843965	A:71:74	8	1
23843965	A:119:122	9	1
23843965	A:146:149	10	1
23843965	A:160:162	11	1
23843965	A:185:187	12	1
23843965	A:226:234	13	1
23843965	A:244:254	14	1
23843965	A:279:281	15	1
23843965	A:305:308	16	1
23843965	A:322:324	17	1
23843965	A:363:370	18	1
23843965	A:381:383	19	1
23843965	A:413:415	20	1
23843965	A:432:434	21	1
23843965	A:456:458	22	1
[truncated: 998,000+ more rows]
