# Supplementary material for: LeadMine: a grammar and dictionary driven approach to entity recognition
Source: J Cheminform. 2015 Jan 19;7(Suppl 1):S5. doi: 10.1186/1758-2946-7-S1-S5 (PMC4331695; doi:10.1186/1758-2946-7-S1-S5)
Supplement: Additional file 2 — The output of LeadMine, in CHEMDNER chemical entity mention annotation format, which was used to produce Figure 6. [file 1758-2946-7-S1-S5-S2.zip › nowhitelistpubchemcs.txt]

23845789	A:622:624	1	1
23845789	A:636:661	2	1
23845789	A:678:687	3	1
23845789	A:721:723	4	1
23845789	A:883:892	5	1
23845789	A:1001:1004	6	1
23845789	A:1081:1090	7	1
23845789	A:1368:1371	8	1
23887075	T:33:36	1	1
23887075	A:110:113	2	1
23887075	A:150:153	3	1
23887075	A:237:239	4	1
23887075	A:289:291	5	1
23887075	A:476:479	6	1
23887075	A:647:650	7	1
23887075	A:1263:1266	8	1
23887075	A:1303:1311	9	1
23887075	A:1496:1500	10	1
23887075	A:2238:2240	11	1
23887075	A:2579:2582	12	1
23964783	T:104:106	1	1
23964783	A:464:466	2	1
23964783	A:603:630	3	1
23964783	A:632:635	4	1
23964783	A:637:645	5	1
23964783	A:721:723	6	1
23964783	A:1091:1093	7	1
23964783	A:1574:1576	8	1
23793158	A:212:227	1	1
23793158	A:260:262	2	1
23793158	A:303:313	3	1
23793158	A:398:410	4	1
23793158	A:428:438	5	1
23793158	A:456:466	6	1
23793158	A:555:558	7	1
23793158	A:598:603	8	1
23793158	A:611:615	9	1
23793158	A:869:872	10	1
23793158	A:1281:1283	11	1
23793158	A:1285:1287	12	1
23793158	A:1298:1300	13	1
23208951	T:28:31	1	1
23208951	A:94:113	2	1
23208951	A:115:118	3	1
23208951	A:243:246	4	1
23208951	A:271:274	5	1
23208951	A:347:350	6	1
23208951	A:485:488	7	1
23208951	A:640:642	8	1
23208951	A:670:673	9	1
23208951	A:703:708	10	1
23208951	A:761:764	11	1
23208951	A:820:823	12	1
23208951	A:971:973	13	1
23208951	A:1151:1157	14	1
23208951	A:1301:1304	15	1
23208951	A:1369:1372	16	1
23916760	A:657:659	1	1
23916760	A:825:827	2	1
23886572	T:0:9	1	1
23886572	A:235:244	2	1
23886572	A:249:258	3	1
23886572	A:489:498	4	1
23886572	A:500:509	5	1
23886572	A:514:523	6	1
23886572	A:529:538	7	1
23886572	A:632:641	8	1
23886572	A:646:655	9	1
23886572	A:664:666	10	1
23886572	A:712:721	11	1
23886572	A:789:798	12	1
23886572	A:919:928	13	1
23886572	A:934:943	14	1
23886572	A:1043:1052	15	1
23886572	A:1190:1199	16	1
23886572	A:1349:1358	17	1
23907535	A:645:647	1	1
23907535	A:730:732	2	1
23907535	A:733:735	3	1
23323548	A:335:337	1	1
23323548	A:667:684	2	1
23323548	A:686:691	3	1
23798429	A:50:52	1	1
23798429	A:1393:1398	2	1
23966462	A:468:470	1	1
23966462	A:735:740	2	1
23966462	A:845:856	3	1
23834992	A:636:638	1	1
23834992	A:829:831	2	1
23834992	A:2080:2082	3	1
23867530	T:34:43	1	1
23867530	A:96:101	2	1
23867530	A:213:222	3	1
23867530	A:242:246	4	1
23867530	A:549:558	5	1
23867530	A:660:670	6	1
23867530	A:672:687	7	1
23867530	A:689:713	8	1
23867530	A:733:741	9	1
23867530	A:743:750	10	1
23867530	A:755:764	11	1
23867530	A:782:789	12	1
23867530	A:852:863	13	1
23867530	A:937:946	14	1
23752100	A:41:44	1	1
23752100	A:606:608	2	1
23917724	T:83:85	1	1
23917724	A:506:508	2	1
23917724	A:561:563	3	1
23917724	A:1029:1041	4	1
23917724	A:1042:1058	5	1
23959234	A:288:290	1	1
23959234	A:684:693	2	1
23959234	A:1158:1160	3	1
23959234	A:1813:1815	4	1
23959234	A:2293:2298	5	1
23173962	A:250:262	1	1
23173962	A:1130:1132	2	1
23173962	A:1246:1248	3	1
22580612	A:177:179	1	1
22580612	A:193:195	2	1
22580612	A:444:452	3	1
22580612	A:572:591	4	1
22580612	A:729:738	5	1
23741072	A:249:251	1	1
23741072	A:381:388	2	1
23741072	A:667:672	3	1
23741072	A:733:735	4	1
23741072	A:771:773	5	1
23741072	A:822:824	6	1
23741072	A:1059:1061	7	1
23741072	A:1105:1107	8	1
23741072	A:1147:1149	9	1
23741072	A:1383:1387	10	1
23670090	T:82:95	1	1
23670090	A:111:113	2	1
23670090	A:153:163	3	1
23670090	A:301:305	4	1
23670090	A:380:387	5	1
23670090	A:449:458	6	1
23670090	A:625:635	7	1
23670090	A:735:745	8	1
23670090	A:841:843	9	1
23670090	A:1385:1387	10	1
23832115	T:41:50	1	1
23832115	T:95:98	2	1
23832115	A:28:37	3	1
23832115	A:39:41	4	1
23832115	A:364:366	5	1
23832115	A:416:418	6	1
23832115	A:450:453	7	1
23832115	A:489:492	8	1
23832115	A:540:544	9	1
23832115	A:546:550	10	1
23832115	A:683:686	11	1
23832115	A:697:705	12	1
23832115	A:720:722	13	1
23832115	A:747:749	14	1
23832115	A:754:756	15	1
23832115	A:875:877	16	1
23832115	A:1021:1026	17	1
23832115	A:1132:1135	18	1
23832115	A:1170:1174	19	1
23832115	A:1176:1180	20	1
23921351	T:64:66	1	1
23921351	A:207:209	2	1
23921351	A:908:912	3	1
23921351	A:1132:1134	4	1
23414099	T:35:39	1	1
23414099	T:58:69	2	1
23414099	T:78:85	3	1
23414099	A:42:46	4	1
23414099	A:92:103	5	1
23414099	A:110:120	6	1
23414099	A:214:225	7	1
23414099	A:266:289	8	1
23414099	A:304:310	9	1
23414099	A:357:368	10	1
23414099	A:462:465	11	1
23414099	A:709:712	12	1
23414099	A:1603:1605	13	1
23414099	A:1655:1658	14	1
23414099	A:1790:1793	15	1
23414099	A:2046:2048	16	1
23414099	A:2175:2177	17	1
23707995	T:73:84	1	1
23707995	A:415:426	2	1
23707995	A:555:566	3	1
23707995	A:872:875	4	1
23707995	A:914:920	5	1
23863549	A:149:158	1	1
23863549	A:204:210	2	1
23863549	A:568:574	3	1
23863549	A:579:587	4	1
23827955	A:47:49	1	1
23827955	A:195:197	2	1
23827955	A:262:264	3	1
23827955	A:368:370	4	1
23827702	A:218:221	1	1
23953183	A:322:324	1	1
23953183	A:592:595	2	1
23953183	A:605:607	3	1
23953183	A:1046:1049	4	1
23953183	A:1061:1064	5	1
23953183	A:1525:1527	6	1
23953183	A:1710:1713	7	1
23953183	A:1774:1777	8	1
23411282	A:465:467	1	1
23411282	A:468:470	2	1
23411282	A:718:722	3	1
23788665	A:402:404	1	1
23788665	A:1102:1105	2	1
23911433	A:771:778	1	1
23820275	A:215:217	1	1
23820275	A:421:423	2	1
23820275	A:424:467	3	1
23820275	A:469:475	4	1
23820275	A:541:553	5	1
23820275	A:1146:1152	6	1
23820275	A:1443:1455	7	1
23574406	T:0:15	1	1
23574406	T:74:82	2	1
23574406	A:0:15	3	1
23574406	A:17:21	4	1
23574406	A:45:49	5	1
23574406	A:63:73	6	1
23574406	A:85:93	7	1
23574406	A:95:97	8	1
23574406	A:126:128	9	1
23574406	A:151:155	10	1
23574406	A:296:300	11	1
23574406	A:328:345	12	1
23574406	A:412:414	13	1
23574406	A:582:584	14	1
23574406	A:650:652	15	1
23574406	A:736:740	16	1
23574406	A:749:751	17	1
23574406	A:766:768	18	1
23574406	A:806:808	19	1
23574406	A:852:854	20	1
23574406	A:970:972	21	1
23574406	A:1035:1039	22	1
23574406	A:1068:1070	23	1
23574406	A:1162:1164	24	1
23574406	A:1225:1229	25	1
23574406	A:1341:1343	26	1
23574406	A:1418:1420	27	1
23574406	A:1448:1452	28	1
23574406	A:1461:1463	29	1
23574406	A:1607:1609	30	1
23574406	A:1645:1647	31	1
23574406	A:1701:1703	32	1
23574406	A:1747:1751	33	1
23574406	A:1769:1771	34	1
23831181	T:69:73	1	1
23831181	A:238:240	2	1
23831181	A:380:382	3	1
23831181	A:654:658	4	1
23831181	A:1059:1062	5	1
23930808	A:170:172	1	1
23955681	T:31:38	1	1
23955681	T:59:66	2	1
23955681	T:83:91	3	1
23955681	A:33:37	4	1
23955681	A:98:105	5	1
23955681	A:163:171	6	1
23955681	A:243:250	7	1
23955681	A:255:257	8	1
23955681	A:258:260	9	1
23955681	A:489:497	10	1
23122103	T:0:5	1	1
23122103	T:17:23	2	1
23122103	A:39:42	3	1
23122103	A:206:212	4	1
23122103	A:278:286	5	1
23122103	A:287:289	6	1
23122103	A:290:292	7	1
23122103	A:565:585	8	1
23122103	A:589:611	9	1
23122103	A:619:638	10	1
23122103	A:669:671	11	1
23122103	A:726:745	12	1
23122103	A:752:767	13	1
23903840	A:194:203	1	1
23903840	A:403:405	2	1
23903840	A:454:462	3	1
23903840	A:557:559	4	1
23903840	A:841:843	5	1
23839667	T:30:32	1	1
23839667	A:203:205	2	1
23839667	A:1014:1019	3	1
23839667	A:1292:1294	4	1
23839667	A:1555:1560	5	1
23843965	A:381:383	1	1
23843965	A:432:434	2	1
23843965	A:1074:1076	3	1
23843965	A:1247:1249	4	1
23927535	T:10:15	1	1
23927535	A:10:12	2	1
23927535	A:116:127	3	1
23927535	A:265:276	4	1
23927535	A:656:659	5	1
23868491	A:509:511	1	1
23809772	A:22:24	1	1
23809772	A:254:256	2	1
23809772	A:316:318	3	1
23809772	A:426:428	4	1
23459109	T:58:69	1	1
23459109	A:107:118	2	1
23459109	A:120:123	3	1
23459109	A:272:275	4	1
23459109	A:560:563	5	1
23459109	A:743:746	6	1
23459109	A:1098:1104	7	1
23459109	A:1105:1113	8	1
23459109	A:1119:1125	9	1
23459109	A:1197:1200	10	1
23459109	A:1210:1217	11	1
23459109	A:1232:1235	12	1
23459109	A:1368:1371	13	1
23459109	A:1599:1602	14	1
23385092	T:4:12	1	1
23385092	T:36:51	2	1
23385092	T:56:68	3	1
23385092	A:0:5	4	1
23385092	A:151:165	5	1
23385092	A:170:181	6	1
23385092	A:217:225	7	1
23385092	A:651:672	8	1
23385092	A:685:696	9	1
23385092	A:710:718	10	1
23597321	A:425:430	1	1
23597321	A:432:434	2	1
23597321	A:451:453	3	1
23597321	A:524:526	4	1
23597321	A:567:570	5	1
23597321	A:571:574	6	1
23597321	A:576:579	7	1
23597321	A:580:583	8	1
23597321	A:585:587	9	1
23597321	A:595:598	10	1
23597321	A:599:602	11	1
23597321	A:618:621	12	1
23597321	A:622:625	13	1
23597321	A:630:633	14	1
23597321	A:634:637	15	1
23597321	A:649:652	16	1
23597321	A:653:656	17	1
23597321	A:661:664	18	1
23597321	A:665:668	19	1
23597321	A:682:687	20	1
23597321	A:783:786	21	1
23597321	A:787:790	22	1
23597321	A:795:798	23	1
23597321	A:799:802	24	1
23816283	T:27:30	1	1
23816283	A:0:2	2	1
23816283	A:56:59	3	1
23816283	A:344:347	4	1
23816283	A:626:629	5	1
23816283	A:739:742	6	1
23816283	A:1137:1140	7	1
23852875	A:170:172	1	1
23363537	A:508:510	1	1
23363537	A:555:561	2	1
23363537	A:894:896	3	1
23363537	A:928:930	4	1
23363537	A:942:944	5	1
23363537	A:1274:1281	6	1
23806667	A:136:138	1	1
23806667	A:185:187	2	1
23806667	A:285:287	3	1
23806667	A:498:500	4	1
23806667	A:586:589	5	1
23806667	A:669:672	6	1
23806667	A:1141:1143	7	1
23837580	T:108:112	1	1
23837580	A:110:114	2	1
23837580	A:456:460	3	1
23837580	A:715:717	4	1
23837580	A:1104:1108	5	1
23837580	A:1238:1240	6	1
23837580	A:1445:1449	7	1
23940116	T:81:85	1	1
23940116	A:117:123	2	1
23940116	A:177:183	3	1
23940116	A:419:421	4	1
23940116	A:498:504	5	1
23940116	A:680:682	6	1
23940116	A:737:739	7	1
23940116	A:900:906	8	1
23274771	T:0:5	1	1
23274771	T:74:85	2	1
23274771	A:19:24	3	1
23274771	A:172:177	4	1
23274771	A:223:239	5	1
23274771	A:241:244	6	1
23274771	A:289:291	7	1
23274771	A:345:348	8	1
23274771	A:523:526	9	1
23274771	A:710:713	10	1
23274771	A:1274:1277	11	1
23774209	T:43:51	1	1
23774209	A:632:634	2	1
23774209	A:717:722	3	1
23774209	A:780:785	4	1
23774209	A:804:808	5	1
23774209	A:912:914	6	1
23774209	A:916:921	7	1
23774209	A:1023:1028	8	1
23774209	A:1393:1398	9	1
23916866	A:503:514	1	1
23916866	A:638:640	2	1
23916866	A:729:732	3	1
23916866	A:801:815	4	1
23916866	A:947:950	5	1
23916866	A:985:999	6	1
23916866	A:1283:1286	7	1
23818613	T:116:123	1	1
23818613	A:26:33	2	1
23818613	A:125:132	3	1
23818613	A:140:165	4	1
23818613	A:239:248	5	1
23818613	A:253:263	6	1
23818613	A:290:320	7	1
23818613	A:337:347	8	1
23818613	A:372:384	9	1
23818613	A:681:704	10	1
23818613	A:883:888	11	1
23818613	A:929:939	12	1
23818613	A:982:987	13	1
23818613	A:1028:1035	14	1
23818613	A:1088:1094	15	1
23818613	A:1098:1108	16	1
23818613	A:1455:1465	17	1
23818613	A:1512:1542	18	1
23837446	A:156:158	1	1
23837446	A:573:577	2	1
23542084	T:88:101	1	1
23542084	T:103:105	2	1
23542084	T:113:117	3	1
23542084	T:137:139	4	1
23542084	A:72:85	5	1
23542084	A:87:89	6	1
23542084	A:112:116	7	1
23542084	A:174:182	8	1
23542084	A:184:186	9	1
23542084	A:308:310	10	1
23542084	A:386:388	11	1
23542084	A:470:477	12	1
23542084	A:485:491	13	1
23542084	A:531:538	14	1
23542084	A:545:551	15	1
23542084	A:684:686	16	1
23542084	A:1083:1085	17	1
23265543	T:13:21	1	1
23265543	T:29:31	2	1
23265543	T:57:65	3	1
23265543	T:66:72	4	1
23265543	A:66:74	5	1
23265543	A:87:95	6	1
23265543	A:233:240	7	1
23265543	A:241:246	8	1
23265543	A:422:430	9	1
23265543	A:484:486	10	1
23265543	A:510:526	11	1
23265543	A:528:535	12	1
23265543	A:544:551	13	1
23265543	A:578:586	14	1
23265543	A:755:769	15	1
23265543	A:796:804	16	1
23265543	A:843:854	17	1
23265543	A:863:871	18	1
23265543	A:893:904	19	1
23265543	A:944:956	20	1
23265543	A:982:986	21	1
23739492	A:406:408	1	1
23739492	A:834:836	2	1
23739492	A:1116:1118	3	1
23392953	A:180:182	1	1
23392953	A:567:569	2	1
23392953	A:665:668	3	1
23392953	A:692:698	4	1
23392953	A:699:702	5	1
23392953	A:858:860	6	1
23953890	T:103:112	1	1
23953890	A:214:223	2	1
23953890	A:263:272	3	1
23953890	A:281:284	4	1
23953890	A:409:412	5	1
23953890	A:471:477	6	1
23953890	A:676:686	7	1
23953890	A:808:818	8	1
23953890	A:1068:1078	9	1
23953890	A:1083:1094	10	1
23953890	A:1095:1103	11	1
23953890	A:1275:1296	12	1
23953890	A:1298:1311	13	1
23953890	A:1313:1325	14	1
23953890	A:1327:1338	15	1
23953890	A:1343:1363	16	1
23953890	A:1397:1422	17	1
23953890	A:1424:1433	18	1
23953890	A:1435:1445	19	1
23953890	A:1450:1456	20	1
23953890	A:1592:1602	21	1
23953890	A:1646:1649	22	1
23953890	A:1666:1669	23	1
23953890	A:1730:1741	24	1
23904253	T:88:93	1	1
23904253	A:14:19	2	1
23904253	A:28:30	3	1
23904253	A:183:188	4	1
23904253	A:247:252	5	1
23904253	A:403:408	6	1
23904253	A:437:442	7	1
23904253	A:523:526	8	1
23904253	A:618:623	9	1
23904253	A:660:671	10	1
23904253	A:733:738	11	1
23904253	A:746:757	12	1
23904253	A:809:814	13	1
23904253	A:828:849	14	1
23904253	A:878:883	15	1
23904253	A:885:894	16	1
23904253	A:916:921	17	1
23904253	A:969:974	18	1
23904253	A:1031:1052	19	1
23904253	A:1062:1065	20	1
23835074	T:0:4	1	1
23835074	A:0:4	2	1
23835074	A:115:123	3	1
23835074	A:363:367	4	1
23951708	A:511:513	1	1
23951708	A:690:692	2	1
23643101	A:294:296	1	1
23643101	A:1188:1190	2	1
23200945	T:13:20	1	1
23200945	T:84:97	2	1
23200945	A:97:104	3	1
23200945	A:124:137	4	1
23200945	A:160:167	5	1
23200945	A:200:208	6	1
23200945	A:263:266	7	1
23200945	A:337:349	8	1
23200945	A:363:367	9	1
23200945	A:368:374	10	1
23200945	A:421:434	11	1
23200945	A:608:610	12	1
23200945	A:727:729	13	1
23200945	A:745:748	14	1
23200945	A:771:773	15	1
23200945	A:852:865	16	1
23200945	A:956:958	17	1
23200945	A:1091:1093	18	1
23200945	A:1153:1157	19	1
23200945	A:1218:1230	20	1
23200945	A:1260:1267	21	1
23200945	A:1472:1474	22	1
23200945	A:1514:1522	23	1
23200945	A:1659:1661	24	1
23200945	A:1750:1753	25	1
23200945	A:1816:1818	26	1
23200945	A:1833:1846	27	1
23959231	T:33:35	1	1
23959231	T:101:110	2	1
23959231	T:134:137	3	1
23959231	A:339:348	4	1
23959231	A:372:389	5	1
23959231	A:736:763	6	1
23959231	A:768:776	7	1
23959231	A:783:786	8	1
23959231	A:867:870	9	1
23959231	A:929:958	10	1
23959231	A:963:989	11	1
23959231	A:991:994	12	1
23959231	A:1084:1087	13	1
23959231	A:1308:1311	14	1
23825183	T:154:159	1	1
23825183	A:278:280	2	1
23825183	A:755:757	3	1
23825183	A:998:1000	4	1
23611476	T:13:25	1	1
23611476	A:18:30	2	1
23611476	A:32:35	3	1
23611476	A:114:117	4	1
23611476	A:148:157	5	1
23611476	A:169:173	6	1
23611476	A:337:340	7	1
23611476	A:485:491	8	1
23611476	A:584:587	9	1
23611476	A:706:709	10	1
23611476	A:807:810	11	1
23611476	A:965:968	12	1
23611476	A:1155:1157	13	1
23611476	A:1197:1216	14	1
23611476	A:1218:1221	15	1
23611476	A:1299:1302	16	1
23611476	A:1310:1313	17	1
23611476	A:1353:1357	18	1
23611476	A:1447:1450	19	1
23898949	T:36:50	1	1
23898949	T:56:71	2	1
23898949	A:12:26	3	1
23898949	A:38:53	4	1
23898949	A:71:74	5	1
23898949	A:111:125	6	1
23898949	A:162:179	7	1
23898949	A:192:197	8	1
23898949	A:279:281	9	1
23898949	A:284:287	10	1
23898949	A:324:351	11	1
23898949	A:388:438	12	1
23898949	A:449:464	13	1
23898949	A:500:514	14	1
23898949	A:631:645	15	1
23898949	A:738:740	16	1
23898949	A:743:747	17	1
23898949	A:752:756	18	1
23262270	T:52:54	1	1
23262270	T:82:84	2	1
23262270	A:277:279	3	1
23262270	A:290:293	4	1
23262270	A:439:441	5	1
23262270	A:902:904	6	1
23262270	A:1107:1109	7	1
23928011	T:28:47	1	1
23928011	A:0:2	2	1
23928011	A:135:154	3	1
23928011	A:156:160	4	1
23928011	A:428:432	5	1
23928011	A:627:631	6	1
23928011	A:854:858	7	1
23928011	A:907:911	8	1
23928011	A:984:988	9	1
23928011	A:1105:1109	10	1
23928011	A:1225:1229	11	1
23871304	T:25:27	1	1
23871304	A:1306:1308	2	1
23852891	T:56:60	1	1
23852891	A:288:302	2	1
23852891	A:304:308	3	1
23852891	A:432:436	4	1
23852891	A:447:451	5	1
23852891	A:638:642	6	1
23852891	A:654:656	7	1
23852891	A:693:697	8	1
23852891	A:727:735	9	1
23852891	A:752:755	10	1
23852891	A:757:760	11	1
23852891	A:776:783	12	1
23852891	A:803:806	13	1
23852891	A:885:892	14	1
23852891	A:1135:1142	15	1
23852891	A:1171:1179	16	1
23852891	A:1199:1202	17	1
23852891	A:1227:1230	18	1
23852891	A:1249:1256	19	1
23852891	A:1275:1279	20	1
23852891	A:1344:1348	21	1
23852891	A:1393:1397	22	1
23852891	A:1409:1413	23	1
23852891	A:1469:1473	24	1
23852891	A:1485:1489	25	1
23852891	A:1548:1552	26	1
23852891	A:1592:1596	27	1
23901898	A:568:571	1	1
23860192	T:41:43	1	1
23860192	A:107:109	2	1
23860192	A:828:830	3	1
23860192	A:1138:1140	4	1
23860192	A:1576:1578	5	1
23320964	A:601:603	1	1
23320964	A:645:647	2	1
23320964	A:672:680	3	1
23320964	A:1296:1298	4	1
23870142	T:0:6	1	1
23870142	A:155:159	2	1
23870142	A:296:299	3	1
23870142	A:557:560	4	1
23870142	A:570:573	5	1
23870142	A:611:614	6	1
23870142	A:631:634	7	1
23870142	A:856:860	8	1
23870142	A:1038:1040	9	1
23870142	A:1044:1049	10	1
23538322	T:99:108	1	1
23538322	A:182:191	2	1
23538322	A:209:214	3	1
23538322	A:223:225	4	1
23538322	A:336:345	5	1
23538322	A:613:624	6	1
23538322	A:625:626	7	1
23538322	A:640:643	8	1
23538322	A:662:673	9	1
23538322	A:821:824	10	1
23538322	A:1286:1289	11	1
23538322	A:1510:1517	12	1
23538322	A:1539:1542	13	1
23538322	A:1567:1570	14	1
23538322	A:1666:1676	15	1
23538322	A:1802:1811	16	1
23538322	A:1830:1832	17	1
23831484	T:0:9	1	1
23831484	A:507:516	2	1
23831484	A:551:565	3	1
23831484	A:576:587	4	1
23831484	A:617:619	5	1
23831484	A:662:671	6	1
23831484	A:709:711	7	1
23831484	A:787:795	8	1
23831484	A:810:812	9	1
23831484	A:840:846	10	1
23831484	A:875:877	11	1
23831484	A:938:946	12	1
23831484	A:995:999	13	1
23831484	A:1052:1054	14	1
23831484	A:1073:1082	15	1
23831484	A:1190:1193	16	1
23831484	A:1251:1253	17	1
23831484	A:1311:1320	18	1
23831484	A:1350:1361	19	1
23831484	A:1381:1383	20	1
23831484	A:1412:1423	21	1
23831484	A:1478:1480	22	1
23831484	A:1525:1531	23	1
23831484	A:1562:1569	24	1
23831484	A:1712:1723	25	1
23831484	A:1767:1778	26	1
23273551	A:1052:1054	1	1
23273551	A:1465:1467	2	1
23967311	T:56:58	1	1
23967311	A:498:500	2	1
23967311	A:1529:1531	3	1
23651543	T:27:35	1	1
23651543	A:77:85	2	1
23651543	A:126:137	3	1
23651543	A:191:199	4	1
23651543	A:360:368	5	1
23651543	A:674:682	6	1
23651543	A:720:728	7	1
23651543	A:849:857	8	1
23651543	A:875:883	9	1
23651543	A:890:898	10	1
23651543	A:998:1006	11	1
23651543	A:1022:1030	12	1
23651543	A:1152:1160	13	1
23651543	A:1185:1193	14	1
23651543	A:1288:1296	15	1
23651543	A:1325:1333	16	1
23651543	A:1438:1446	17	1
23651543	A:1453:1461	18	1
23651543	A:1538:1546	19	1
23651543	A:1682:1690	20	1
23884647	A:0:2	1	1
23884647	A:284:286	2	1
23884647	A:617:625	3	1
23884647	A:663:666	4	1
23884647	A:703:705	5	1
23884647	A:765:767	6	1
23884647	A:885:911	7	1
23884647	A:934:937	8	1
23884647	A:978:984	9	1
23884647	A:1117:1121	10	1
23884647	A:1140:1142	11	1
23884647	A:1331:1334	12	1
23884647	A:1846:1848	13	1
23864374	T:30:33	1	1
23864374	T:38:45	2	1
23864374	A:621:623	3	1
23864374	A:802:805	4	1
23864374	A:1170:1173	5	1
23864374	A:1388:1392	6	1
23864374	A:1394:1401	7	1
23864374	A:1496:1503	8	1
23864374	A:1645:1652	9	1
23864374	A:1715:1719	10	1
23877281	T:41:43	1	1
23877281	A:271:274	2	1
23877281	A:509:517	3	1
23877281	A:685:690	4	1
23877281	A:758:760	5	1
23877281	A:841:844	6	1
23877281	A:1006:1009	7	1
23877281	A:1021:1023	8	1
23877281	A:1061:1067	9	1
23877281	A:1097:1100	10	1
23877281	A:1130:1132	11	1
23877281	A:1168:1170	12	1
23877281	A:1263:1265	13	1
23877281	A:1311:1314	14	1
23877281	A:1437:1439	15	1
23877281	A:1465:1468	16	1
23877281	A:1620:1623	17	1
23587443	T:0:8	1	1
23587443	A:0:8	2	1
23587443	A:364:366	3	1
23587443	A:407:409	4	1
23748534	A:953:961	1	1
23748534	A:1254:1258	2	1
23748534	A:1260:1264	3	1
23127543	A:184:186	1	1
23127543	A:732:751	2	1
23127543	A:996:1003	3	1
23127543	A:1222:1227	4	1
23537166	A:73:79	1	1
23537166	A:88:98	2	1
23537166	A:121:127	3	1
23537166	A:420:423	4	1
23537166	A:779:782	5	1
23537166	A:984:990	6	1
23934498	A:138:160	1	1
23934498	A:243:247	2	1
23934498	A:324:336	3	1
23934498	A:693:705	4	1
23934498	A:777:818	5	1
23934498	A:820:824	6	1
23934498	A:1152:1156	7	1
23934498	A:1478:1482	8	1
23657001	A:324:326	1	1
23657001	A:430:437	2	1
23657001	A:893:914	3	1
23657001	A:1157:1164	4	1
23460485	A:398:400	1	1
23460485	A:761:766	2	1
23713696	T:38:40	1	1
23713696	A:82:84	2	1
23713696	A:490:493	3	1
23713696	A:570:572	4	1
23713696	A:1000:1002	5	1
23713696	A:1276:1279	6	1
23661293	T:69:71	1	1
23661293	T:87:98	2	1
23661293	A:51:62	3	1
23661293	A:239:243	4	1
23661293	A:427:429	5	1
23661293	A:446:457	6	1
23661293	A:985:993	7	1
23661293	A:1052:1056	8	1
23661293	A:1205:1216	9	1
23959212	T:26:45	1	1
23959212	A:99:101	2	1
23959212	A:429:431	3	1
23959212	A:505:507	4	1
23959212	A:651:670	5	1
23959212	A:1331:1350	6	1
23707478	T:0:3	1	1
23707478	A:14:23	2	1
23707478	A:30:33	3	1
23707478	A:229:231	4	1
23707478	A:265:267	5	1
23707478	A:389:392	6	1
23707478	A:396:399	7	1
23707478	A:415:426	8	1
23707478	A:555:558	9	1
23707478	A:695:698	10	1
23707478	A:743:746	11	1
23707478	A:765:767	12	1
23707478	A:863:866	13	1
23327759	T:0:29	1	1
23327759	A:10:39	2	1
23327759	A:52:55	3	1
23327759	A:298:300	4	1
23281663	A:711:753	1	1
23281663	A:755:765	2	1
23281663	A:771:824	3	1
23281663	A:900:902	4	1
23281663	A:995:1001	5	1
23523368	T:25:31	1	1
23523368	A:579:584	2	1
23523368	A:623:628	3	1
23523368	A:806:811	4	1
23698464	T:0:3	1	1
23698464	T:4:6	2	1
23698464	A:125:136	3	1
23698464	A:137:139	4	1
23698464	A:380:390	5	1
23698464	A:398:405	6	1
23698464	A:406:408	7	1
23698464	A:441:444	8	1
23129417	A:147:152	1	1
23129417	A:287:298	2	1
23129417	A:684:687	3	1
23129417	A:1044:1052	4	1
23129417	A:1061:1064	5	1
23550816	T:81:83	1	1
23550816	A:455:457	2	1
23550816	A:1422:1424	3	1
23929395	T:4:10	1	1
23929395	A:65:72	2	1
23929395	A:73:75	3	1
23929395	A:245:252	4	1
23929395	A:253:255	5	1
23929395	A:649:651	6	1
23929395	A:1151:1158	7	1
23861222	A:378:381	1	1
23861222	A:422:425	2	1
23861222	A:456:459	3	1
23861222	A:495:498	4	1
23861222	A:680:683	5	1
23861222	A:1052:1055	6	1
23861222	A:1260:1263	7	1
23861222	A:1307:1310	8	1
23861222	A:1443:1445	9	1
23821038	A:1296:1298	1	1
23722919	A:108:110	1	1
23722919	A:487:489	2	1
23632052	T:48:57	1	1
23632052	A:134:143	2	1
23632052	A:380:389	3	1
23632052	A:526:529	4	1
23632052	A:549:551	5	1
23632052	A:560:569	6	1
23632052	A:846:855	7	1
23632052	A:917:920	8	1
23632052	A:1015:1024	9	1
23632052	A:1393:1402	10	1
23632052	A:1507:1516	11	1
23632052	A:1552:1555	12	1
23942297	A:36:38	1	1
23942297	A:183:185	2	1
23914172	A:100:102	1	1
23914172	A:131:134	2	1
23914172	A:329:331	3	1
23914172	A:462:465	4	1
23914172	A:677:679	5	1
23914172	A:784:786	6	1
23914172	A:967:969	7	1
23914172	A:1108:1110	8	1
23906706	A:233:235	1	1
23906706	A:1246:1256	2	1
23906706	A:1274:1281	3	1
23906706	A:1364:1371	4	1
23906706	A:1376:1385	5	1
23852048	T:40:49	1	1
23852048	T:100:107	2	1
23852048	A:16:25	3	1
23852048	A:69:74	4	1
23852048	A:91:97	5	1
23852048	A:117:142	6	1
23852048	A:256:261	7	1
23852048	A:262:271	8	1
23852048	A:310:317	9	1
23340887	T:44:50	1	1
23340887	A:317:320	2	1
23340887	A:400:407	3	1
23340887	A:419:421	4	1
23340887	A:614:625	5	1
23340887	A:631:646	6	1
23340887	A:653:666	7	1
23340887	A:1215:1218	8	1
23340887	A:1247:1260	9	1
23340887	A:1394:1397	10	1
23340887	A:1452:1455	11	1
23325849	A:0:5	1	1
23325849	A:580:582	2	1
23325849	A:993:995	3	1
23916610	T:152:157	1	1
23916610	A:180:182	2	1
23916610	A:787:789	3	1
23916610	A:801:806	4	1
23916610	A:876:881	5	1
23916610	A:907:915	6	1
23916610	A:952:957	7	1
23898973	A:129:131	1	1
23898973	A:1302:1320	2	1
23898973	A:1660:1668	3	1
23882012	A:0:9	1	1
23882012	A:576:578	2	1
23882012	A:596:602	3	1
23882012	A:951:960	4	1
23882012	A:1084:1100	5	1
23882012	A:1336:1351	6	1
23882012	A:1557:1572	7	1
23914927	T:55:71	1	1
23914927	A:9:21	2	1
23914927	A:27:31	3	1
23914927	A:123:125	4	1
23914927	A:154:156	5	1
23914927	A:162:164	6	1
23914927	A:251:253	7	1
23914927	A:278:282	8	1
23914927	A:381:383	9	1
23914927	A:389:392	10	1
23914927	A:439:444	11	1
23914927	A:479:484	12	1
23914927	A:489:491	13	1
23914927	A:510:512	14	1
23914927	A:586:600	15	1
23914927	A:697:701	16	1
23914927	A:729:731	17	1
23449924	A:983:985	1	1
23449924	A:1057:1062	2	1
23449924	A:1063:1066	3	1
23449924	A:1131:1134	4	1
23449924	A:1428:1431	5	1
23624292	A:282:284	1	1
23624292	A:439:441	2	1
23624292	A:596:598	3	1
23624292	A:798:800	4	1
23430161	T:28:35	1	1
23430161	A:156:163	2	1
23430161	A:184:188	3	1
23430161	A:273:275	4	1
23430161	A:308:315	5	1
23430161	A:331:334	6	1
23430161	A:459:462	7	1
23430161	A:578:585	8	1
23430161	A:619:622	9	1
23430161	A:878:885	10	1
23430161	A:963:966	11	1
23430161	A:1047:1054	12	1
23430161	A:1371:1381	13	1
23924998	T:57:60	1	1
23924998	A:34:37	2	1
23924998	A:202:205	3	1
23924998	A:335:338	4	1
23924998	A:668:671	5	1
23924998	A:733:736	6	1
23924998	A:1030:1033	7	1
23924998	A:1410:1413	8	1
23210781	A:45:48	1	1
23210781	A:934:944	2	1
23210781	A:1022:1028	3	1
23210781	A:1140:1142	4	1
23210781	A:1420:1429	5	1
23210781	A:1598:1600	6	1
23210781	A:1798:1800	7	1
23210781	A:1943:1945	8	1
23210781	A:2082:2084	9	1
23210781	A:2249:2252	10	1
23332644	A:812:814	1	1
23332644	A:916:919	2	1
23332644	A:1240:1242	3	1
23332644	A:1415:1417	4	1
23871247	T:0:20	1	1
23871247	T:22:25	2	1
23871247	A:0:2	3	1
23871247	A:34:47	4	1
23871247	A:49:51	5	1
23871247	A:59:79	6	1
23871247	A:81:84	7	1
23871247	A:86:88	8	1
23871247	A:207:210	9	1
23871247	A:402:414	10	1
23871247	A:425:428	11	1
23871247	A:440:442	12	1
23871247	A:632:634	13	1
23871247	A:762:764	14	1
23871247	A:771:774	15	1
23871247	A:875:878	16	1
23871247	A:943:945	17	1
23871247	A:1111:1113	18	1
23871247	A:1125:1128	19	1
23871247	A:1144:1147	20	1
23871247	A:1215:1217	21	1
23871247	A:1234:1237	22	1
23871247	A:1330:1332	23	1
23464923	A:258:260	1	1
23464923	A:651:653	2	1
23588795	A:494:496	1	1
23588795	A:1252:1254	2	1
23588795	A:1356:1358	3	1
23611621	A:18:21	1	1
23561153	A:164:168	1	1
23561153	A:173:176	2	1
23561153	A:793:807	3	1
23858424	A:436:438	1	1
23891388	A:0:2	1	1
23329066	T:104:111	1	1
23329066	A:11:18	2	1
23329066	A:147:154	3	1
23329066	A:256:263	4	1
23329066	A:393:400	5	1
23329066	A:525:527	6	1
23329066	A:745:747	7	1
23329066	A:967:974	8	1
23329066	A:1027:1030	9	1
23329066	A:1133:1136	10	1
23329066	A:1447:1454	11	1
23329066	A:1543:1550	12	1
23329066	A:1680:1687	13	1
23836512	T:40:53	1	1
23836512	A:0:2	2	1
23836512	A:54:56	3	1
23836512	A:124:139	4	1
23836512	A:341:351	5	1
23836512	A:701:706	6	1
23836512	A:744:754	7	1
23836512	A:1081:1091	8	1
23836512	A:1223:1233	9	1
23836512	A:1359:1369	10	1
23179911	T:13:21	1	1
23179911	T:65:80	2	1
23179911	A:35:43	3	1
23179911	A:122:137	4	1
23179911	A:178:180	5	1
23179911	A:190:192	6	1
23179911	A:302:308	7	1
23179911	A:343:345	8	1
23179911	A:372:380	9	1
23179911	A:498:500	10	1
23179911	A:632:634	11	1
23503664	T:79:81	1	1
23503664	A:1106:1114	2	1
23503664	A:1131:1140	3	1
23946311	A:0:2	1	1
23946311	A:115:117	2	1
23946311	A:319:321	3	1
23889668	A:0:14	1	1
23889668	A:268:270	2	1
23889668	A:316:320	3	1
23889668	A:372:374	4	1
23889668	A:389:391	5	1
23889668	A:812:814	6	1
23889668	A:859:861	7	1
23889668	A:886:888	8	1
23889668	A:1024:1026	9	1
23889668	A:1348:1350	10	1
23856759	A:51:60	1	1
23856759	A:396:398	2	1
23856759	A:410:413	3	1
23856759	A:451:458	4	1
23856759	A:644:646	5	1
23611330	A:384:388	1	1
23611330	A:924:927	2	1
23868744	A:169:171	1	1
23868744	A:495:498	2	1
23868744	A:510:513	3	1
23868744	A:689:696	4	1
23868744	A:932:935	5	1
23868744	A:1060:1063	6	1
23057672	T:70:95	1	1
23057672	A:12:14	2	1
23057672	A:131:156	3	1
23057672	A:262:264	4	1
23057672	A:440:451	5	1
23057672	A:520:524	6	1
23057672	A:537:548	7	1
23057672	A:689:700	8	1
23057672	A:747:753	9	1
23057672	A:847:858	10	1
23057672	A:945:948	11	1
23057672	A:1209:1212	12	1
23057672	A:1285:1288	13	1
23057672	A:1777:1802	14	1
23327905	T:0:7	1	1
23327905	A:10:17	2	1
23327905	A:339:344	3	1
23327905	A:384:390	4	1
23914827	T:35:37	1	1
23914827	A:163:165	2	1
23914827	A:267:269	3	1
23914827	A:2205:2207	4	1
23914827	A:2393:2395	5	1
23642484	T:87:89	1	1
23642484	A:81:83	2	1
23642484	A:457:465	3	1
23642484	A:479:482	4	1
23642484	A:566:568	5	1
23642484	A:594:597	6	1
23642484	A:1374:1376	7	1
23642484	A:1583:1585	8	1
23642484	A:1608:1610	9	1
23053824	A:1129:1132	1	1
23768365	A:137:148	1	1
23768365	A:361:366	2	1
23768365	A:441:445	3	1
23768365	A:450:455	4	1
23768365	A:809:811	5	1
23759873	A:150:157	1	1
23759873	A:168:177	2	1
23759873	A:348:350	3	1
23796867	T:46:60	1	1
23796867	T:103:105	2	1
23796867	A:14:16	3	1
23796867	A:43:57	4	1
23796867	A:90:92	5	1
23796867	A:279:281	6	1
23796867	A:380:382	7	1
23796867	A:514:516	8	1
23796867	A:517:520	9	1
23796867	A:525:527	10	1
23796867	A:570:572	11	1
23796867	A:573:582	12	1
23796867	A:611:613	13	1
23796867	A:653:655	14	1
23796867	A:740:742	15	1
23796867	A:743:752	16	1
23796867	A:877:880	17	1
23796867	A:1042:1045	18	1
23796867	A:1097:1099	19	1
23796867	A:1190:1193	20	1
23796867	A:1204:1206	21	1
23796867	A:1318:1320	22	1
23877933	A:0:2	1	1
23877933	A:273:275	2	1
23877933	A:625:628	3	1
23877933	A:685:687	4	1
23877933	A:750:752	5	1
23877933	A:839:842	6	1
23877933	A:856:858	7	1
23877933	A:876:878	8	1
23877933	A:1236:1238	9	1
23723125	T:61:67	1	1
23723125	T:80:83	2	1
23723125	A:0:3	3	1
23723125	A:270:272	4	1
23723125	A:492:498	5	1
23723125	A:504:507	6	1
23723125	A:576:579	7	1
23723125	A:682:685	8	1
23723125	A:773:781	9	1
23723125	A:807:816	10	1
23723125	A:831:853	11	1
23723125	A:878:881	12	1
23723125	A:995:1017	13	1
23723125	A:1102:1124	14	1
23723125	A:1283:1286	15	1
23723125	A:1475:1478	16	1
23391491	T:100:106	1	1
23391491	T:197:206	2	1
23391491	A:1010:1014	3	1
23391491	A:1690:1694	4	1
23391491	A:1885:1889	5	1
23391491	A:2090:2092	6	1
23965276	A:0:2	1	1
23965276	A:661:669	2	1
23965276	A:1502:1509	3	1
23965276	A:1757:1759	4	1
23868029	T:79:86	1	1
23868029	A:147:152	2	1
23868029	A:324:331	3	1
23868029	A:917:919	4	1
23427795	T:39:46	1	1
23427795	A:33:35	2	1
23427795	A:79:86	3	1
23427795	A:441:448	4	1
23427795	A:554:561	5	1
23427795	A:589:598	6	1
23427795	A:603:607	7	1
23427795	A:693:700	8	1
23427795	A:839:841	9	1
23427795	A:924:933	10	1
23427795	A:1075:1082	11	1
23427795	A:1122:1126	12	1
23934774	A:4:8	1	1
23934774	A:94:103	2	1
23934774	A:107:114	3	1
23934774	A:169:171	4	1
23934774	A:356:376	5	1
23934774	A:403:409	6	1
23934774	A:1256:1263	7	1
23007560	T:35:37	1	1
23007560	A:76:78	2	1
23007560	A:337:345	3	1
23007560	A:507:515	4	1
23007560	A:519:522	5	1
23007560	A:533:541	6	1
23007560	A:598:606	7	1
23007560	A:623:631	8	1
23007560	A:645:653	9	1
23007560	A:886:889	10	1
23007560	A:1007:1009	11	1
23716123	A:0:7	1	1
23716123	A:115:117	2	1
23716123	A:153:157	3	1
23716123	A:165:168	4	1
23716123	A:169:172	5	1
23716123	A:288:290	6	1
23918599	A:42:44	1	1
23918599	A:460:462	2	1
23918599	A:531:534	3	1
23624320	T:37:46	1	1
23624320	A:137:148	2	1
23624320	A:184:192	3	1
23624320	A:260:271	4	1
23624320	A:320:328	5	1
23624320	A:426:431	6	1
23624320	A:689:709	7	1
23624320	A:711:714	8	1
23624320	A:716:729	9	1
23624320	A:811:829	10	1
23624320	A:1265:1276	11	1
23624320	A:1344:1347	12	1
23291560	T:32:43	1	1
23291560	A:0:11	2	1
23291560	A:13:16	3	1
23291560	A:164:167	4	1
23291560	A:235:237	5	1
23291560	A:352:355	6	1
23291560	A:369:387	7	1
23291560	A:429:432	8	1
23291560	A:433:436	9	1
23291560	A:476:479	10	1
23291560	A:553:556	11	1
23291560	A:699:705	12	1
23291560	A:706:709	13	1
23291560	A:786:788	14	1
23291560	A:848:853	15	1
23291560	A:876:879	16	1
23291560	A:1014:1026	17	1
23291560	A:1039:1041	18	1
23291560	A:1064:1066	19	1
23291560	A:1185:1187	20	1
23291560	A:1195:1198	21	1
23291560	A:1261:1265	22	1
23291560	A:1313:1316	23	1
23291560	A:1388:1391	24	1
23291560	A:1571:1574	25	1
23845182	A:358:360	1	1
23845182	A:589:592	2	1
23845182	A:1230:1232	3	1
23913686	T:52:63	1	1
23913686	T:106:121	2	1
23913686	A:62:70	3	1
23913686	A:139:148	4	1
23913686	A:273:276	5	1
23913686	A:310:320	6	1
23913686	A:414:425	7	1
23913686	A:962:967	8	1
23913686	A:1581:1592	9	1
23913686	A:1606:1608	10	1
23889452	T:8:10	1	1
23889452	A:10:12	2	1
23889452	A:17:23	3	1
23889452	A:99:105	4	1
23838025	T:45:49	1	1
23838025	A:12:14	2	1
23838025	A:46:50	3	1
23838025	A:74:77	4	1
23838025	A:416:419	5	1
23838025	A:549:551	6	1
23838025	A:788:791	7	1
23838025	A:1357:1360	8	1
23790844	T:53:63	1	1
23790844	A:29:36	2	1
23790844	A:203:208	3	1
23790844	A:263:270	4	1
23790844	A:280:290	5	1
23790844	A:511:521	6	1
23790844	A:652:654	7	1
23790844	A:720:730	8	1
23963870	A:198:204	1	1
23963870	A:283:285	2	1
23963870	A:467:469	3	1
23963870	A:513:515	4	1
23963870	A:708:710	5	1
23963870	A:1158:1160	6	1
23963870	A:1260:1262	7	1
23963870	A:1308:1310	8	1
23963870	A:1589:1595	9	1
23963870	A:1754:1756	10	1
23848254	A:368:370	1	1
23848254	A:919:921	2	1
23848254	A:1275:1278	3	1
23848254	A:1373:1377	4	1
23848254	A:1499:1503	5	1
23848254	A:1604:1607	6	1
23900982	A:113:115	1	1
23900982	A:675:678	2	1
23900982	A:931:934	3	1
23900982	A:1020:1023	4	1
23900982	A:1256:1259	5	1
23900982	A:1382:1385	6	1
23347953	T:27:29	1	1
23347953	T:34:45	2	1
23347953	T:69:76	3	1
23347953	T:94:102	4	1
23347953	T:125:131	5	1
23347953	T:146:152	6	1
23347953	A:0:8	7	1
23347953	A:83:91	8	1
23347953	A:308:314	9	1
23347953	A:316:324	10	1
23347953	A:355:362	11	1
23347953	A:387:393	12	1
23347953	A:447:453	13	1
23347953	A:485:493	14	1
23347953	A:583:585	15	1
23347953	A:605:618	16	1
23347953	A:689:691	17	1
23347953	A:711:719	18	1
23347953	A:774:781	19	1
23347953	A:906:912	20	1
23347953	A:949:956	21	1
23347953	A:1064:1067	22	1
23812802	T:29:40	1	1
23812802	A:0:11	2	1
23812802	A:89:107	3	1
23812802	A:171:179	4	1
23812802	A:186:188	5	1
23812802	A:229:231	6	1
23812802	A:309:320	7	1
23812802	A:426:437	8	1
23812802	A:507:518	9	1
23812802	A:657:664	10	1
23812802	A:867:878	11	1
23812802	A:1196:1203	12	1
23812802	A:1319:1321	13	1
23812802	A:1541:1552	14	1
23812802	A:1564:1574	15	1
23812802	A:1585:1595	16	1
23812802	A:1606:1617	17	1
23812802	A:1628:1640	18	1
23812802	A:1651:1662	19	1
23812802	A:1673:1687	20	1
23812802	A:1698:1709	21	1
23812802	A:2016:2027	22	1
23812802	A:2225:2236	23	1
23812802	A:2278:2289	24	1
23812802	A:2292:2303	25	1
23812802	A:2527:2538	26	1
23812802	A:2555:2566	27	1
23812802	A:2643:2654	28	1
23812802	A:2804:2815	29	1
23812802	A:2856:2867	30	1
23927242	A:271:278	1	1
23927242	A:298:300	2	1
23927242	A:676:684	3	1
23927242	A:689:691	4	1
23927242	A:701:703	5	1
23927242	A:708:715	6	1
23702461	T:11:20	1	1
23702461	A:70:82	2	1
23702461	A:382:384	3	1
23702461	A:447:449	4	1
23702461	A:755:757	5	1
23702461	A:773:782	6	1
23702461	A:838:847	7	1
23702461	A:987:996	8	1
23639843	A:864:866	1	1
23785116	A:742:746	1	1
23785116	A:780:783	2	1
23785116	A:1261:1263	3	1
23707724	A:43:45	1	1
23707724	A:213:221	2	1
23707724	A:226:234	3	1
23707724	A:291:294	4	1
23707724	A:318:321	5	1
23707724	A:492:500	6	1
23707724	A:678:686	7	1
23707724	A:759:767	8	1
23707724	A:925:933	9	1
23707724	A:1113:1121	10	1
23707724	A:1170:1178	11	1
23707724	A:1213:1221	12	1
23707724	A:1245:1247	13	1
23707724	A:1275:1283	14	1
23707724	A:1316:1324	15	1
23707724	A:1546:1554	16	1
23707724	A:1604:1607	17	1
23707724	A:1648:1656	18	1
23885091	A:714:717	1	1
23885091	A:1152:1154	2	1
23824344	A:0:2	1	1
23824344	A:278:281	2	1
23824344	A:473:475	3	1
23824344	A:755:757	4	1
23824344	A:1681:1683	5	1
23595515	T:0:6	1	1
23595515	T:101:103	2	1
23595515	A:0:10	3	1
23595515	A:12:23	4	1
23595515	A:25:33	5	1
23595515	A:139:147	6	1
23595515	A:273:283	7	1
23595515	A:285:296	8	1
23595515	A:301:309	9	1
23595515	A:366:368	10	1
23595515	A:369:371	11	1
23595515	A:398:408	12	1
23595515	A:413:421	13	1
23595515	A:449:457	14	1
23595515	A:493:495	15	1
23595515	A:521:532	16	1
23595515	A:761:769	17	1
23786837	T:33:42	1	1
23786837	A:107:109	2	1
23786837	A:174:176	3	1
23786837	A:222:231	4	1
23786837	A:362:371	5	1
23786837	A:441:445	6	1
23786837	A:479:488	7	1
23786837	A:712:721	8	1
23786837	A:990:999	9	1
23786837	A:1225:1229	10	1
23786837	A:1276:1285	11	1
23786837	A:1454:1463	12	1
23786837	A:1989:1998	13	1
23786837	A:2169:2178	14	1
23017409	T:0:14	1	1
23017409	T:19:28	2	1
23017409	T:41:71	3	1
23017409	A:0:6	4	1
23017409	A:223:232	5	1
23017409	A:246:282	6	1
23017409	A:284:288	7	1
23017409	A:307:313	8	1
23017409	A:318:327	9	1
23017409	A:340:344	10	1
23017409	A:416:437	11	1
23017409	A:496:505	12	1
23017409	A:688:709	13	1
23017409	A:808:817	14	1
23017409	A:829:833	15	1
23017409	A:928:932	16	1
23017409	A:1022:1031	17	1
23017409	A:1127:1131	18	1
23391259	T:11:18	1	1
23391259	T:85:87	2	1
23391259	T:97:104	3	1
23391259	A:62:69	4	1
23391259	A:152:162	5	1
23391259	A:181:188	6	1
23391259	A:202:212	7	1
23391259	A:246:254	8	1
23391259	A:256:258	9	1
23391259	A:264:271	10	1
23391259	A:273:276	11	1
23391259	A:338:353	12	1
23391259	A:401:415	13	1
23391259	A:428:436	14	1
23391259	A:473:475	15	1
23391259	A:508:520	16	1
23391259	A:630:637	17	1
23391259	A:661:668	18	1
23391259	A:738:748	19	1
23391259	A:778:781	20	1
23391259	A:848:855	21	1
23391259	A:871:874	22	1
23391259	A:983:985	23	1
23391259	A:1012:1021	24	1
23391259	A:1023:1028	25	1
23391259	A:1089:1096	26	1
23391259	A:1117:1124	27	1
23391259	A:1189:1196	28	1
23391259	A:1212:1222	29	1
23391259	A:1227:1235	30	1
23912064	T:4:25	1	1
23912064	A:9:18	2	1
23912064	A:24:45	3	1
23912064	A:65:69	4	1
23912064	A:143:151	5	1
23912064	A:209:211	6	1
23912064	A:304:306	7	1
23912064	A:352:369	8	1
23500062	T:0:4	1	1
23500062	T:60:64	2	1
23500062	A:105:109	3	1
23500062	A:231:233	4	1
23500062	A:317:321	5	1
23500062	A:376:380	6	1
23500062	A:554:556	7	1
23500062	A:605:609	8	1
23500062	A:1176:1178	9	1
23892540	A:1095:1099	1	1
23892540	A:1134:1137	2	1
23892540	A:1161:1165	3	1
23587424	T:45:50	1	1
23587424	A:0:12	2	1
23587424	A:185:187	3	1
23587424	A:265:270	4	1
23587424	A:463:477	5	1
23748739	A:277:279	1	1
23748739	A:299:301	2	1
23748739	A:499:501	3	1
23748739	A:796:798	4	1
23748739	A:1205:1207	5	1
23748739	A:1579:1581	6	1
23709364	T:26:32	1	1
23709364	A:111:121	2	1
23709364	A:340:342	3	1
23709364	A:443:477	4	1
23709364	A:479:485	5	1
23709364	A:644:650	6	1
23709364	A:698:704	7	1
23709364	A:852:858	8	1
23709364	A:913:919	9	1
23709364	A:947:953	10	1
23709364	A:983:986	11	1
23709364	A:1072:1078	12	1
23709364	A:1226:1232	13	1
23709364	A:1254:1257	14	1
23709364	A:1414:1420	15	1
23845732	T:0:7	1	1
23845732	T:44:55	2	1
23845732	A:86:97	3	1
23845732	A:154:165	4	1
23845732	A:191:194	5	1
23845732	A:393:396	6	1
23845732	A:459:480	7	1
23845732	A:482:485	8	1
23845732	A:501:509	9	1
23845732	A:511:514	10	1
23845732	A:517:526	11	1
23845732	A:528:531	12	1
23845732	A:537:551	13	1
23845732	A:553:556	14	1
23845732	A:617:622	15	1
23845732	A:687:690	16	1
23845732	A:764:767	17	1
23845732	A:888:891	18	1
23845732	A:907:910	19	1
23845732	A:923:926	20	1
23845732	A:1096:1098	21	1
23845732	A:1200:1203	22	1
23845732	A:1327:1330	23	1
23575975	T:0:9	1	1
23575975	T:40:42	2	1
23575975	T:91:96	3	1
23575975	T:97:106	4	1
23575975	A:8:13	5	1
23575975	A:14:23	6	1
23575975	A:61:63	7	1
23575975	A:508:511	8	1
23575975	A:628:636	9	1
23575975	A:1040:1045	10	1
23575975	A:1046:1055	11	1
23575975	A:1056:1061	12	1
23575975	A:1262:1268	13	1
23575975	A:1441:1443	14	1
23575975	A:1578:1586	15	1
23575975	A:1729:1738	16	1
23575975	A:1743:1753	17	1
23575975	A:1877:1885	18	1
23575975	A:1956:1964	19	1
23575975	A:2020:2023	20	1
23575975	A:2024:2026	21	1
23575975	A:2192:2195	22	1
23575975	A:2196:2198	23	1
23575975	A:2382:2384	24	1
23252554	A:602:605	1	1
23252554	A:658:660	2	1
23756216	A:121:144	1	1
23756216	A:146:149	2	1
23756216	A:155:175	3	1
23756216	A:177:180	4	1
23756216	A:197:204	5	1
23756216	A:232:243	6	1
23756216	A:696:724	7	1
23756216	A:726:730	8	1
23756216	A:733:736	9	1
23756216	A:882:885	10	1
23929679	T:31:37	1	1
23929679	A:93:97	2	1
23929679	A:180:182	3	1
23545134	T:28:40	1	1
23545134	A:0:12	2	1
23545134	A:14:17	3	1
23545134	A:25:40	4	1
23545134	A:42:44	5	1
23545134	A:110:122	6	1
23545134	A:316:320	7	1
23545134	A:366:369	8	1
23545134	A:381:384	9	1
23545134	A:475:478	10	1
23545134	A:500:503	11	1
23545134	A:811:813	12	1
23545134	A:899:902	13	1
23545134	A:1204:1207	14	1
23545134	A:1518:1521	15	1
23782615	A:171:173	1	1
23782615	A:281:283	2	1
23782615	A:543:545	3	1
23782615	A:735:737	4	1
23830980	A:407:422	1	1
23830980	A:424:443	2	1
23915360	T:32:41	1	1
23915360	T:72:78	2	1
23915360	T:127:136	3	1
23915360	A:252:261	4	1
23915360	A:515:521	5	1
23915360	A:996:1005	6	1
23838419	A:262:264	1	1
23838419	A:792:798	2	1
23838419	A:907:909	3	1
23838419	A:1062:1064	4	1
23891167	A:210:213	1	1
23891167	A:288:290	2	1
23891167	A:574:577	3	1
23891167	A:723:729	4	1
23257216	A:93:96	1	1
23257216	A:203:205	2	1
23257216	A:232:234	3	1
23257216	A:526:534	4	1
23915382	A:272:274	1	1
23915382	A:332:334	2	1
23915382	A:378:380	3	1
23915382	A:794:796	4	1
23915382	A:1048:1055	5	1
23915382	A:1137:1142	6	1
23915382	A:1239:1244	7	1
23915382	A:1376:1381	8	1
23915382	A:1417:1422	9	1
23915382	A:1505:1510	10	1
23915382	A:1612:1617	11	1
23523661	T:21:30	1	1
23523661	A:185:207	2	1
23523661	A:381:390	3	1
23523661	A:396:405	4	1
23523661	A:477:486	5	1
23523661	A:524:533	6	1
23523661	A:544:558	7	1
23523661	A:571:576	8	1
23523661	A:654:663	9	1
23523661	A:764:773	10	1
23523661	A:792:801	11	1
23523661	A:851:860	12	1
23523661	A:949:955	13	1
23523661	A:974:983	14	1
23523661	A:1022:1031	15	1
23523661	A:1190:1195	16	1
23961762	T:93:95	1	1
23961762	A:295:297	2	1
23961762	A:357:359	3	1
23961762	A:406:408	4	1
23961762	A:413:435	5	1
23961762	A:440:466	6	1
23961762	A:524:546	7	1
23961762	A:597:609	8	1
23961762	A:820:832	9	1
23961762	A:893:909	10	1
23961762	A:963:965	11	1
23961762	A:1085:1093	12	1
23961762	A:1421:1433	13	1
23961762	A:1438:1454	14	1
22305633	T:4:21	1	1
22305633	A:35:52	2	1
22305633	A:59:61	3	1
22305633	A:198:200	4	1
22305633	A:272:274	5	1
22305633	A:556:558	6	1
22305633	A:710:713	7	1
22305633	A:838:840	8	1
22305633	A:1042:1044	9	1
22305633	A:1056:1059	10	1
22305633	A:1120:1122	11	1
23867527	A:381:397	1	1
23867527	A:421:428	2	1
23867527	A:430:433	3	1
23867527	A:747:763	4	1
23867527	A:768:771	5	1
23867527	A:883:889	6	1
23867527	A:955:969	7	1
23794171	A:47:51	1	1
23794171	A:524:526	2	1
23794171	A:550:552	3	1
23794171	A:651:653	4	1
23794171	A:745:757	5	1
23794171	A:888:903	6	1
23794171	A:969:981	7	1
23794171	A:1035:1047	8	1
23794171	A:1146:1158	9	1
23207250	T:15:31	1	1
23207250	T:37:51	2	1
23207250	A:83:87	3	1
23207250	A:101:105	4	1
23207250	A:146:162	5	1
23207250	A:183:197	6	1
23207250	A:289:305	7	1
23207250	A:344:351	8	1
23207250	A:422:452	9	1
23207250	A:454:461	10	1
23207250	A:463:488	11	1
23207250	A:525:529	12	1
23207250	A:647:654	13	1
23207250	A:659:673	14	1
23207250	A:928:947	15	1
23207250	A:1259:1266	16	1
23719831	T:63:66	1	1
23719831	A:50:66	2	1
23719831	A:83:86	3	1
23719831	A:252:255	4	1
23719831	A:376:385	5	1
23719831	A:508:511	6	1
23719831	A:595:598	7	1
23719831	A:784:796	8	1
23719831	A:1171:1174	9	1
23359564	T:59:78	1	1
23359564	A:0:19	2	1
23359564	A:21:24	3	1
23359564	A:272:275	4	1
23359564	A:385:388	5	1
23359564	A:473:478	6	1
23359564	A:681:684	7	1
23359564	A:734:737	8	1
23359564	A:1140:1144	9	1
23359564	A:1333:1336	10	1
23874444	T:141:150	1	1
23874444	A:78:88	2	1
23874444	A:89:98	3	1
23874444	A:171:173	4	1
23874444	A:392:397	5	1
23874444	A:406:410	6	1
23874444	A:412:416	7	1
23874444	A:418:422	8	1
23874444	A:427:432	9	1
23874444	A:501:503	10	1
23874444	A:512:529	11	1
23874444	A:742:746	12	1
23874444	A:811:816	13	1
23874444	A:821:825	14	1
23874444	A:897:901	15	1
23874444	A:906:911	16	1
23874444	A:1016:1021	17	1
23874444	A:1047:1052	18	1
23874444	A:1115:1119	19	1
23874444	A:1205:1210	20	1
23874444	A:1212:1216	21	1
23874444	A:1290:1294	22	1
23874444	A:1299:1304	23	1
23874444	A:1506:1510	24	1
23786603	T:48:50	1	1
23786603	A:168:170	2	1
23786603	A:269:271	3	1
23786603	A:330:332	4	1
23786603	A:529:531	5	1
23786603	A:825:827	6	1
23786603	A:924:927	7	1
23786603	A:1321:1323	8	1
23907187	A:367:369	1	1
23769125	A:177:179	1	1
23769125	A:181:183	2	1
23769125	A:185:187	3	1
23769125	A:189:191	4	1
23769125	A:193:195	5	1
23769125	A:197:199	6	1
23769125	A:201:203	7	1
23769125	A:209:211	8	1
23769125	A:493:496	9	1
23769125	A:501:509	10	1
23769125	A:752:754	11	1
23769125	A:759:768	12	1
23769125	A:908:910	13	1
23769125	A:915:924	14	1
23875942	T:33:41	1	1
23876717	T:38:45	1	1
23876717	A:156:182	2	1
23832629	T:65:67	1	1
23832629	A:52:54	2	1
23832629	A:386:394	3	1
23832629	A:539:544	4	1
23832629	A:550:556	5	1
23796576	A:30:37	1	1
23796576	A:39:42	2	1
23796576	A:161:172	3	1
23796576	A:332:335	4	1
23796576	A:501:504	5	1
23796576	A:715:718	6	1
23861836	A:788:791	1	1
23861836	A:844:847	2	1
23861836	A:981:984	3	1
23861836	A:1184:1187	4	1
23861836	A:1211:1214	5	1
23861836	A:1293:1296	6	1
23861836	A:1411:1414	7	1
23861836	A:1572:1575	8	1
23165754	A:48:56	1	1
23165754	A:1357:1361	2	1
23165754	A:1601:1605	3	1
23535526	A:325:327	1	1
23562649	A:1357:1360	1	1
23562649	A:1815:1817	2	1
23595884	A:166:168	1	1
23595884	A:220:224	2	1
23595884	A:522:529	3	1
23595884	A:598:605	4	1
23595884	A:737:744	5	1
23595884	A:753:756	6	1
23595884	A:928:935	7	1
23595884	A:1028:1035	8	1
23595884	A:1093:1096	9	1
23595884	A:1216:1219	10	1
23595884	A:1222:1229	11	1
23595884	A:1390:1392	12	1
23595884	A:1516:1519	13	1
23666953	A:101:103	1	1
23909496	A:203:205	1	1
23564616	A:211:213	1	1
23564616	A:317:319	2	1
23564616	A:338:340	3	1
23564616	A:437:439	4	1
23564616	A:448:454	5	1
23564616	A:520:522	6	1
23564616	A:693:701	7	1
23564616	A:703:707	8	1
23564616	A:777:794	9	1
23564616	A:796:800	10	1
23564616	A:870:872	11	1
23564616	A:915:917	12	1
23564616	A:962:964	13	1
23564616	A:1145:1147	14	1
23564616	A:1240:1242	15	1
23884840	T:17:19	1	1
23884840	A:91:93	2	1
23884840	A:257:259	3	1
23884840	A:305:307	4	1
23884840	A:578:580	5	1
23884840	A:892:896	6	1
23884840	A:995:997	7	1
23884840	A:1033:1035	8	1
23884840	A:1044:1046	9	1
23884840	A:1058:1060	10	1
23884840	A:1342:1344	11	1
23928544	T:0:3	1	1
23928544	A:0:3	2	1
23928544	A:634:645	3	1
23928544	A:819:826	4	1
23881366	T:17:19	1	1
23881366	T:20:22	2	1
23881366	A:746:748	3	1
23881366	A:1211:1214	4	1
23881366	A:1339:1342	5	1
23890368	T:26:35	1	1
23890368	T:92:96	2	1
23890368	A:10:12	3	1
23890368	A:55:64	4	1
23890368	A:510:519	5	1
23890368	A:632:641	6	1
23890368	A:869:878	7	1
23890368	A:936:945	8	1
23890368	A:1039:1048	9	1
23890368	A:1123:1132	10	1
23890368	A:1179:1188	11	1
23890368	A:1261:1270	12	1
23890368	A:1314:1323	13	1
23890368	A:1378:1388	14	1
23890368	A:1415:1425	15	1
23890368	A:1486:1495	16	1
23890368	A:1548:1557	17	1
23890368	A:1599:1608	18	1
23890368	A:1732:1741	19	1
23895310	T:98:104	1	1
23895310	A:317:323	2	1
23895310	A:446:448	3	1
23895310	A:575:581	4	1
23895310	A:772:774	5	1
23895310	A:784:790	6	1
23895310	A:897:899	7	1
23895310	A:1165:1167	8	1
23895310	A:1351:1357	9	1
23921660	A:702:705	1	1
23921660	A:982:984	2	1
23921660	A:1145:1149	3	1
23921660	A:1396:1398	4	1
23921660	A:1616:1618	5	1
23954561	T:52:68	1	1
23954561	A:0:7	2	1
23954561	A:147:163	3	1
23954561	A:165:168	4	1
23954561	A:201:204	5	1
23954561	A:272:276	6	1
23954561	A:379:382	7	1
23954561	A:469:472	8	1
23954561	A:591:597	9	1
23954561	A:754:774	10	1
23954561	A:776:779	11	1
23954561	A:796:799	12	1
23954561	A:868:871	13	1
23954561	A:944:947	14	1
23954561	A:966:972	15	1
23954561	A:982:985	16	1
23954561	A:1041:1057	17	1
23954561	A:1059:1062	18	1
23954561	A:1073:1076	19	1
23954561	A:1104:1107	20	1
23954561	A:1223:1226	21	1
23954561	A:1281:1288	22	1
23954561	A:1379:1382	23	1
23918415	T:0:35	1	1
23918415	A:64:99	2	1
23692396	T:35:47	1	1
23692396	A:106:118	2	1
23692396	A:259:263	3	1
23692396	A:308:320	4	1
23692396	A:442:444	5	1
23692396	A:509:516	6	1
23692396	A:648:655	7	1
23692396	A:669:681	8	1
23692396	A:1106:1110	9	1
23333897	A:190:192	1	1
23333897	A:490:492	2	1
23333897	A:530:536	3	1
23333897	A:614:619	4	1
23333897	A:721:724	5	1
23333897	A:805:810	6	1
23333897	A:860:876	7	1
23333897	A:960:963	8	1
23333897	A:1108:1111	9	1
23333897	A:1118:1121	10	1
23333897	A:1224:1230	11	1
23333897	A:1246:1248	12	1
23333897	A:1265:1271	13	1
23333897	A:1353:1356	14	1
23333897	A:1401:1407	15	1
23333897	A:1433:1436	16	1
23921318	T:33:42	1	1
23921318	A:0:9	2	1
23921318	A:210:219	3	1
[truncated: 175,400 more rows]
